# Supplementary material for: Study on the influence of pore dip angle on acoustic emission characteristics of sandstone with composite defects
Source: PLoS One. 2025 Nov 25;20(11):e0337723. doi: 10.1371/journal.pone.0337723 (PMC12646474; doi:10.1371/journal.pone.0337723)
Supplement: S1 Data — (XLSX) [file pone.0337723.s001.xlsx]

## Sheet: Sheet1
W60								K60-0								K60-15								K60-30								K60-45								K60-60								K60-75
Repeat experiment 1		Repeat experiment 2		Repeat experiment 3				Repeat experiment 1		Repeat experiment 2		Repeat experiment 3				Repeat experiment 1		Repeat experiment 2		Repeat experiment 3				Repeat experiment 1		Repeat experiment 2		Repeat experiment 3				Repeat experiment 1		Repeat experiment 2		Repeat experiment 3				Repeat experiment 1		Repeat experiment 2		Repeat experiment 3				Repeat experiment 1
e	s	e	s	e	s			e	s	e	s	e	s			e	s	e	s	e	s			e	s	e	s	e	s			e	s	e	s	e	s			e	s	e	s	e	s			e	s
5.03827e-06	0.0417979	3.49067e-06	0.0360199	2.02098e-06	0.0253985			2.06026e-06	0.0249985	2.33482e-06	0.0263437	2.09898e-06	0.0278185			2.31779e-06	0.0217476	2.31779e-06	0.0276889	2.27035e-06	0.0287241			1.54519e-06	0.0276889	3.09039e-06	0.0375538	2.12036e-06	0.026332			1.80273e-06	0.0270163	2.06026e-06	0.0263437	6.13123e-07	0.380771			2.06026e-06	0.0263437	2.57532e-06	0.0382264	1.86156e-06	0.0258896			2.06026e-06	0.0229807
1.25957e-05	0.0718401	9.12944e-06	0.0476251	6.06293e-06	0.0287014			6.18078e-06	0.0249985	6.48561e-06	0.0270163	6.03457e-06	0.0286095			6.43831e-06	0.0229807	5.66571e-06	0.0309398	6.81104e-06	0.029497			3.86298e-06	0.0295946	8.24103e-06	0.0494365	5.831e-06	0.0285783			4.63558e-06	0.0322851	6.18078e-06	0.0263437	1.22625e-06	0.381633			6.43831e-06	0.0263437	5.92324e-06	0.0467461	5.58467e-06	0.0237999			5.92324e-06	0.0223081
1.82637e-05	0.0977263	1.34256e-05	0.0592303	1.06101e-05	0.0340545			1.03013e-05	0.0256711	1.06364e-05	0.0302672	1.02325e-05	0.0286095			1.05588e-05	0.0243259	8.49857e-06	0.0322851	1.10995e-05	0.0310426			6.43831e-06	0.0316125	1.1589e-05	0.0579562	1.00717e-05	0.0293271			7.2109e-06	0.035536	1.00438e-05	0.0249985	5.5181e-06	0.382494			1.08164e-05	0.0282494	8.49857e-06	0.0520148	9.30778e-06	0.0251931			1.00438e-05	0.0223081
2.26722e-05	0.116607	1.69163e-05	0.0682079	1.51573e-05	0.0354212			1.44218e-05	0.0270163	1.42684e-05	0.0309398	1.44305e-05	0.0270274			1.44218e-05	0.0223081	1.13314e-05	0.0341908	1.53879e-05	0.0318155			9.5287e-06	0.0348634	1.49369e-05	0.0652427	1.40474e-05	0.0329461			1.03013e-05	0.0382264	1.41643e-05	0.0276889	1.93134e-05	0.395129			1.51944e-05	0.0282494	1.10739e-05	0.0579562	1.27982e-05	0.0258896			1.41643e-05	0.0229807
2.67658e-05	0.134774	2.01385e-05	0.0746674	1.94519e-05	0.038838			1.82848e-05	0.028922	1.81597e-05	0.0322851	1.83661e-05	0.0294006			1.82848e-05	0.0223081	1.46793e-05	0.0368812	1.94241e-05	0.0310426			1.31341e-05	0.0348634	1.80273e-05	0.0718567	1.82881e-05	0.0336949			1.39067e-05	0.0428225	1.85423e-05	0.0282494	2.82036e-05	0.414512			1.983e-05	0.0316125	1.44218e-05	0.0645701	1.62886e-05	0.0251931			1.80273e-05	0.0243259
3.08594e-05	0.150092	2.33606e-05	0.0811269	2.32412e-05	0.0407742			2.24053e-05	0.028922	2.20511e-05	0.0348634	2.25641e-05	0.0286095			2.21478e-05	0.0217476	1.85423e-05	0.0401321	2.3208e-05	0.0324595			1.72547e-05	0.0382264	2.13752e-05	0.0790311	2.25288e-05	0.0344437			1.82848e-05	0.0460735	2.29204e-05	0.028922	3.37217e-05	0.427291			2.4208e-05	0.0316125	1.80273e-05	0.0718567	1.9779e-05	0.0272828			2.21478e-05	0.0217476
3.52679e-05	0.167548	2.65828e-05	0.0894476	2.67779e-05	0.0428243			2.62683e-05	0.0302672	2.59425e-05	0.0368812	2.6762e-05	0.0301916			2.60108e-05	0.0217476	2.24053e-05	0.0414773	2.67396e-05	0.0318155			2.16327e-05	0.0408047	2.49806e-05	0.0856451	2.67696e-05	0.0359412			2.26628e-05	0.0526874	2.7556e-05	0.0295946	3.7707e-05	0.434039			2.85861e-05	0.0348634	2.21478e-05	0.0790311	2.32694e-05	0.0272828			2.62683e-05	0.0236533
3.99913e-05	0.183578	3.00734e-05	0.0952502	3.05673e-05	0.0448744			3.01313e-05	0.0316125	3.03527e-05	0.038899	3.06976e-05	0.0309827			3.01313e-05	0.0217476	2.65258e-05	0.0447283	3.07758e-05	0.0332324			2.57532e-05	0.0428225	2.91012e-05	0.092259	3.10103e-05	0.037314			2.67834e-05	0.0566109	3.16765e-05	0.0309398	4.13858e-05	0.443228			3.27066e-05	0.0368812	2.65258e-05	0.0863177	2.69926e-05	0.028676			3.01313e-05	0.0236533
4.50296e-05	0.201746	3.41011e-05	0.103571	3.43566e-05	0.047494			3.39943e-05	0.0322851	3.45035e-05	0.0408047	3.46332e-05	0.0317737			3.39943e-05	0.0229807	3.03888e-05	0.0474187	3.45597e-05	0.0340052			2.98737e-05	0.0460735	3.32217e-05	0.100218	3.4986e-05	0.0380628			3.11614e-05	0.0606466	3.5797e-05	0.0335182	4.53711e-05	0.451699			3.68271e-05	0.0382264	3.09039e-05	0.0948374	3.07157e-05	0.0292565			3.42518e-05	0.0249985
5.00678e-05	0.219914	3.83973e-05	0.11003	3.78933e-05	0.0495441			3.78572e-05	0.0329577	3.89137e-05	0.0421499	3.85688e-05	0.0309827			3.78572e-05	0.0229807	3.42518e-05	0.0501091	3.85959e-05	0.0347781			3.39943e-05	0.0474187	3.73422e-05	0.107393	3.86966e-05	0.0395603			3.52819e-05	0.0645701	3.966e-05	0.0335182	4.96629e-05	0.458447			4.09476e-05	0.0382264	3.52819e-05	0.104142	3.42061e-05	0.0313462			3.81148e-05	0.0243259
5.51061e-05	0.238082	4.26935e-05	0.118461	4.19352e-05	0.0514803			4.19778e-05	0.0322851	4.33239e-05	0.0454009	4.2242e-05	0.0317737			4.17202e-05	0.0229807	3.81148e-05	0.0520148	4.2632e-05	0.0363238			3.78572e-05	0.0474187	4.14627e-05	0.114679	4.24072e-05	0.0403091			3.91449e-05	0.0691663	4.37805e-05	0.0329577	5.42614e-05	0.466057			4.48106e-05	0.038899	3.966e-05	0.110083	3.79292e-05	0.029953			4.17202e-05	0.0249985
5.98295e-05	0.254825	4.75268e-05	0.127438	4.62298e-05	0.0548972			4.58407e-05	0.0348634	4.77341e-05	0.0474187	4.59152e-05	0.0325648			4.55832e-05	0.0236533	4.17202e-05	0.0540326	4.86863e-05	0.0378694			4.14627e-05	0.0474187	4.55832e-05	0.122526	4.61179e-05	0.0425554			4.32654e-05	0.0718567	4.76435e-05	0.0348634	5.88598e-05	0.475389			4.86736e-05	0.0401321	4.37805e-05	0.11793	4.14196e-05	0.0306496			4.55832e-05	0.0243259
6.4238e-05	0.27228	5.20915e-05	0.135868	5.05244e-05	0.0575167			4.99613e-05	0.035536	5.16255e-05	0.0487639	4.98508e-05	0.0325648			4.94462e-05	0.0236533	4.55832e-05	0.0572836	5.24702e-05	0.0385135			4.50682e-05	0.0501091	4.94462e-05	0.127907	4.98285e-05	0.0439282			4.71284e-05	0.0764528	5.15065e-05	0.0348634	6.31516e-05	0.482999			5.25366e-05	0.0414773	4.7901e-05	0.126562	4.491e-05	0.029953			4.94462e-05	0.0249985
6.89614e-05	0.288429	5.69247e-05	0.144846	5.4819e-05	0.0602502			5.40818e-05	0.0362086	5.55169e-05	0.0520148	5.40488e-05	0.033224			5.33092e-05	0.0243259	4.97037e-05	0.059974	5.62541e-05	0.040832			4.89311e-05	0.0501091	5.30517e-05	0.133736	5.38042e-05	0.044677			5.12489e-05	0.0797037	5.53694e-05	0.0335182	6.775e-05	0.488886			5.66571e-05	0.0421499	5.1764e-05	0.131831	4.81678e-05	0.029953			5.30517e-05	0.0249985
7.39996e-05	0.305172	6.12209e-05	0.153167	5.88609e-05	0.0628698			5.84598e-05	0.0382264	5.91488e-05	0.0540326	5.82467e-05	0.0325648			5.71722e-05	0.0256711	5.40818e-05	0.0625523	5.97858e-05	0.040832			5.27941e-05	0.05336	5.69146e-05	0.141023	5.77799e-05	0.0469233			5.51119e-05	0.0836273	5.949e-05	0.0322851	7.20419e-05	0.497357			6.05201e-05	0.0428225	5.5627e-05	0.139117	5.16582e-05	0.029953			5.71722e-05	0.0243259
7.90379e-05	0.321915	6.57856e-05	0.160283	6.29029e-05	0.0662866			6.28379e-05	0.0368812	6.27807e-05	0.0540326	6.24447e-05	0.034015			6.10352e-05	0.0256711	5.82023e-05	0.0632249	6.33174e-05	0.0416049			5.66571e-05	0.0540326	6.05201e-05	0.146292	6.20206e-05	0.0476721			5.92324e-05	0.0869903	6.33529e-05	0.0322851	7.69469e-05	0.503244			6.46406e-05	0.0454009	5.949e-05	0.144946	5.49159e-05	0.0306496			6.10352e-05	0.0249985
8.40762e-05	0.337945	6.98133e-05	0.168056	6.69448e-05	0.0682228			6.72159e-05	0.0382264	6.69315e-05	0.0547052	6.6905e-05	0.033224			6.48981e-05	0.0243259	6.28379e-05	0.0671484	6.68491e-05	0.040832			6.07776e-05	0.0566109	6.43831e-05	0.153578	6.65264e-05	0.0491696			6.33529e-05	0.0909138	6.72159e-05	0.0322851	8.18519e-05	0.512576			6.85036e-05	0.0460735	6.33529e-05	0.150888	5.8639e-05	0.0313462			6.54132e-05	0.0249985
8.91145e-05	0.355401	7.3841e-05	0.174406	7.04815e-05	0.0702729			7.13365e-05	0.0401321	7.08229e-05	0.0593014	7.13654e-05	0.034015			6.87611e-05	0.0256711	6.72159e-05	0.0691663	7.03807e-05	0.0400592			6.48981e-05	0.0586288	6.82461e-05	0.15952	7.10321e-05	0.0505424			6.72159e-05	0.0948374	7.08214e-05	0.0341908	8.737e-05	0.519325			7.26241e-05	0.0467461	6.72159e-05	0.158174	6.21294e-05	0.0327394			6.97913e-05	0.0263437
9.44676e-05	0.372856	7.78687e-05	0.18218	7.45235e-05	0.0735759			7.51994e-05	0.0408047	7.49737e-05	0.059974	7.55633e-05	0.034015			7.26241e-05	0.0263437	7.13365e-05	0.0718567	7.41646e-05	0.040832			6.95337e-05	0.059974	7.2109e-05	0.165461	7.55379e-05	0.0520399			7.08214e-05	0.0982004	7.46844e-05	0.0341908	9.28881e-05	0.528514			7.64871e-05	0.0474187	7.1594e-05	0.164788	6.58525e-05	0.0341325			7.41693e-05	0.0270163
9.98208e-05	0.391024	8.18964e-05	0.187325	7.83128e-05	0.0763093			7.90624e-05	0.0414773	7.91245e-05	0.0632249	7.97613e-05	0.0355971			7.64871e-05	0.0270163	7.51994e-05	0.0737624	7.82008e-05	0.0431506			7.39118e-05	0.0612071	7.62296e-05	0.173981	8.00437e-05	0.0557838			7.44268e-05	0.102124	7.85474e-05	0.0368812	9.84062e-05	0.537846			8.06076e-05	0.0501091	7.5457e-05	0.17073	6.98083e-05	0.0354096			7.82898e-05	0.0270163
0.000104859	0.407173	8.59241e-05	0.195099	8.23548e-05	0.0783594			8.29254e-05	0.0428225	8.32753e-05	0.0652427	8.39593e-05	0.0363882			8.08651e-05	0.0270163	7.90624e-05	0.0764528	8.2237e-05	0.0439234			7.80323e-05	0.0652427	8.06076e-05	0.181267	8.45494e-05	0.0564078			7.80323e-05	0.105487	8.21528e-05	0.0368812	0.000103618	0.547179			8.42131e-05	0.0494365	7.9835e-05	0.177344	7.37642e-05	0.0354096			8.24103e-05	0.0263437
0.000109582	0.423204	9.02203e-05	0.202106	8.61441e-05	0.080979			8.70459e-05	0.0428225	8.71667e-05	0.067821	8.81572e-05	0.0363882			8.49857e-05	0.0263437	8.29254e-05	0.0797037	8.65254e-05	0.0446963			8.21528e-05	0.0671484	8.49857e-05	0.187881	8.87901e-05	0.0586541			8.18953e-05	0.108738	8.60158e-05	0.0382264	0.000108523	0.553927			8.80761e-05	0.0526874	8.3698e-05	0.183845	7.772e-05	0.0374993			8.62733e-05	0.0270163
0.000114306	0.440659	9.45165e-05	0.208565	9.0186e-05	0.0837125			9.09089e-05	0.0447283	9.13175e-05	0.0691663	9.20928e-05	0.0363882			8.93637e-05	0.0270163	8.65309e-05	0.081049	9.05615e-05	0.046886			8.62733e-05	0.0691663	8.96212e-05	0.196401	9.27658e-05	0.0601517			8.55007e-05	0.112661	8.98788e-05	0.038899	0.000113428	0.56326			9.16815e-05	0.0526874	8.78185e-05	0.191132	8.14431e-05	0.0388925			9.03938e-05	0.0270163
0.000119029	0.453958	9.88127e-05	0.214368	9.4228e-05	0.0870154			9.50294e-05	0.0460735	9.49494e-05	0.0724172	9.60284e-05	0.0379703			9.37418e-05	0.0276889	9.06514e-05	0.0830668	9.485e-05	0.046886			9.01363e-05	0.0718567	9.37418e-05	0.203687	9.64765e-05	0.0601517			8.96212e-05	0.116024	9.37418e-05	0.0375538	0.000118026	0.569146			9.5802e-05	0.0540326	9.16815e-05	0.197073	8.51662e-05	0.0381959			9.42568e-05	0.0276889
0.000123753	0.467851	0.00010284	0.222141	9.827e-05	0.0904322			9.91499e-05	0.0467461	9.85813e-05	0.0730898	9.9964e-05	0.0371792			9.81198e-05	0.0276889	9.45144e-05	0.0856451	9.91384e-05	0.0492045			9.37418e-05	0.0730898	9.78623e-05	0.210974	0.000100452	0.0622732			9.37418e-05	0.120621	9.78623e-05	0.038899	0.000122625	0.575033			9.9665e-05	0.0553778	9.5287e-05	0.203015	8.88893e-05	0.0408662			9.81198e-05	0.028922
0.000128476	0.484594	0.0001066	0.227287	0.000102059	0.0916851			0.00010327	0.0480913	0.000102473	0.0757802	0.0001039	0.0394205			0.00010224	0.0282494	9.83773e-05	0.0869903	0.000103427	0.046886			9.76047e-05	0.0730898	0.000101725	0.216243	0.000104428	0.063022			9.81198e-05	0.124544	0.000102498	0.0401321	0.000127529	0.581781			0.000103786	0.0572836	9.88924e-05	0.208283	9.2147e-05	0.0415627			0.00010224	0.028922
0.000133199	0.499319	0.000110627	0.233089	0.000106101	0.0957853			0.000107133	0.0494365	0.000106105	0.0783585	0.000108098	0.0371792			0.000106361	0.0295946	0.000102498	0.0902412	0.000107211	0.0476588			0.000101468	0.0751076	0.000105588	0.222857	0.000108669	0.0645195			0.000102498	0.127235	0.000106876	0.0394595	0.000132434	0.589391			0.000107906	0.0572836	0.000102755	0.214897	9.56374e-05	0.0422593			0.000106103	0.0295946
0.000138238	0.514636	0.000114386	0.240753	0.000109891	0.0970381			0.000110996	0.0494365	0.000109996	0.0803763	0.000112033	0.0379703			0.000110224	0.0276889	0.000106618	0.0929316	0.000110995	0.0484317			0.000105588	0.077798	0.000109451	0.229358	0.000112909	0.0652683			0.000106618	0.133176	0.000110996	0.0401321	0.000137339	0.599442			0.000112284	0.0586288	0.000106618	0.220839	9.91279e-05	0.0422593			0.000110224	0.0295946
0.000142961	0.529361	0.000118146	0.245242	0.00011368	0.101138			0.000114602	0.0506696	0.000113887	0.0823942	0.000116231	0.0402116			0.000114087	0.0295946	0.000110739	0.09551	0.000114779	0.0492045			0.000109451	0.0797037	0.000113314	0.235972	0.000116885	0.0675146			0.000110996	0.136427	0.000115374	0.0421499	0.000142244	0.605472			0.000116662	0.059974	0.000110739	0.228125	0.000102851	0.0436525			0.000114087	0.0302672
0.000147999	0.544679	0.000121905	0.251045	0.000117217	0.103075			0.000118207	0.0513422	0.000118038	0.0856451	0.000120167	0.0394205			0.000117692	0.0302672	0.000114602	0.0975278	0.000118562	0.0492045			0.000113572	0.0817216	0.000117435	0.243259	0.000120861	0.0667658			0.000115374	0.141023	0.000119495	0.0421499	0.000146843	0.613082			0.000120783	0.0612071	0.000114859	0.2353	0.000106341	0.0443491			0.00011795	0.0302672
0.000152723	0.560709	0.000125933	0.257504	0.000121259	0.106491			0.00012207	0.05336	0.000122189	0.0876629	0.000124102	0.0402116			0.000121813	0.0295946	0.000118465	0.0995456	0.000122599	0.0507502			0.000117692	0.0836273	0.000121555	0.249873	0.000125101	0.0681386			0.000119237	0.143713	0.000123358	0.0441678	0.000151441	0.618968			0.000124903	0.0625523	0.000119237	0.241241	0.000110064	0.0457422			0.00012207	0.0316125
0.000157446	0.575433	0.000130229	0.264621	0.000125301	0.108428			0.000125676	0.0540326	0.000126599	0.0915864	0.000127776	0.0417937			0.000125676	0.0295946	0.00012207	0.101451	0.000126635	0.0521671			0.000121813	0.0863177	0.000125418	0.25772	0.000129077	0.0711337			0.0001231	0.148982	0.000127221	0.0434951	0.000156346	0.627439			0.000129024	0.0638975	0.000123358	0.247182	0.000113555	0.0443491			0.000125676	0.0302672
0.000162169	0.588733	0.000134525	0.270423	0.000129342	0.112528			0.000129539	0.0547052	0.000131009	0.0929316	0.000131449	0.0410026			0.000129539	0.0309398	0.000125933	0.105487	0.000130671	0.0537128			0.000125676	0.0876629	0.000129539	0.265007	0.000133053	0.0703849			0.000126963	0.152233	0.000131084	0.0447283	0.000160945	0.633326			0.000133144	0.0652427	0.000127478	0.255142	0.000117278	0.0443491			0.000129539	0.0309398
0.000166893	0.603338	0.000138821	0.278087	0.000133384	0.115831			0.000133402	0.0566109	0.00013542	0.0948374	0.000135384	0.0417937			0.000133402	0.0309398	0.000129796	0.10672	0.000134707	0.0537128			0.000129539	0.0915864	0.000133659	0.270948	0.000137028	0.07338			0.000130826	0.155596	0.000134947	0.0467461	0.000165237	0.640936			0.000137007	0.067821	0.000131857	0.262989	0.000120768	0.0436525			0.000133144	0.0322851
0.000171301	0.61735	0.000143386	0.285203	0.000137679	0.119817			0.000137522	0.0579562	0.00013983	0.0982004	0.00013932	0.0417937			0.000137522	0.0302672	0.000133659	0.10941	0.000138491	0.0537128			0.000133402	0.0929316	0.000137522	0.278234	0.000140739	0.07338			0.000134689	0.158847	0.000139067	0.0467461	0.000169835	0.647684			0.00014087	0.067821	0.000135977	0.26893	0.000124259	0.0436525			0.000137007	0.0329577
0.000176025	0.631362	0.000147951	0.291006	0.000141974	0.121867			0.0001419	0.0586288	0.000143721	0.101451	0.000143256	0.0433758			0.000141643	0.0309398	0.00013778	0.111428	0.000142275	0.0544856			0.000137265	0.0936042	0.000141385	0.284736	0.000144715	0.0747528			0.000139067	0.164116	0.000143188	0.0474187	0.000174127	0.652709			0.000144733	0.0684936	0.000140098	0.274871	0.000127517	0.0450456			0.00014087	0.0341908
0.000180748	0.645255	0.000152515	0.299327	0.000146016	0.125853			0.000146021	0.059974	0.000147872	0.102797	0.000147453	0.0441668			0.000145506	0.0302672	0.000142415	0.114007	0.000146059	0.0560313			0.000141128	0.0961826	0.000145248	0.290678	0.00014869	0.0762503			0.000143188	0.168712	0.000147308	0.0494365	0.000178725	0.662903			0.000148854	0.0698389	0.000143703	0.282831	0.000131007	0.0443491			0.000144991	0.0335182
0.000185786	0.661998	0.000156812	0.304582	0.000149805	0.127904			0.000150399	0.0618797	0.000151763	0.104142	0.000151914	0.0449578			0.000149369	0.0316125	0.000146793	0.117258	0.000149843	0.0560313			0.000145248	0.0982004	0.000149111	0.296619	0.000152931	0.0777479			0.000147051	0.172635	0.000151429	0.0494365	0.000183324	0.66879			0.000152717	0.0718567	0.000147566	0.288099	0.000134265	0.0436525			0.000149369	0.0322851
0.000191139	0.67601	0.000161108	0.312903	0.000153594	0.131206			0.000154777	0.0632249	0.000155655	0.107393	0.000156374	0.0457489			0.000153232	0.0322851	0.000151171	0.119275	0.000153627	0.057577			0.000149626	0.101451	0.000152974	0.303906	0.000157172	0.0792454			0.000151171	0.175326	0.000155292	0.0494365	0.000188229	0.677261			0.00015658	0.0730898	0.000151429	0.294041	0.000137755	0.0463227			0.000153489	0.0348634
0.000196493	0.69204	0.000165135	0.318705	0.000157384	0.134623			0.000158897	0.0638975	0.000159806	0.110756	0.000161097	0.0457489			0.000157095	0.0329577	0.000155034	0.122526	0.000157411	0.057577			0.000154004	0.104814	0.000157095	0.311192	0.000161678	0.0799942			0.000155034	0.179922	0.000159412	0.0501091	0.00019344	0.68401			0.0001607	0.074435	0.000155292	0.301215	0.000141246	0.0457422			0.000157867	0.035536
0.000201846	0.709495	0.000169163	0.323851	0.000161173	0.13656			0.00016276	0.0645701	0.000163956	0.111989	0.000165557	0.0457489			0.000160958	0.0329577	0.000159155	0.123871	0.000161194	0.0582211			0.000158382	0.108065	0.000160958	0.317694	0.000165918	0.0821158			0.000158897	0.183845	0.000163275	0.0506696	0.000198652	0.692337			0.000164563	0.0764528	0.000159412	0.306484	0.000144969	0.0436525			0.000162245	0.0368812
0.000206884	0.724932	0.000173459	0.329653	0.000164962	0.14066			0.000166623	0.0671484	0.000167848	0.116697	0.000169755	0.0464081			0.000165078	0.0341908	0.000163018	0.126562	0.000164978	0.0589939			0.000162503	0.10941	0.000165336	0.326326	0.000170424	0.0843621			0.00016276	0.187208	0.000167138	0.0520148	0.000203863	0.699947			0.000168426	0.0771254	0.000163275	0.312425	0.000148924	0.0443491			0.000166366	0.0362086
0.000211922	0.74025	0.000177756	0.33677	0.000168751	0.142596			0.000170486	0.0684936	0.000171998	0.118603	0.000173691	0.0457489			0.000169456	0.0322851	0.000166881	0.127907	0.000169015	0.0605396			0.000166623	0.110756	0.000169714	0.33294	0.00017493	0.0836133			0.000166623	0.190459	0.000170744	0.0540326	0.000209075	0.708418			0.000172289	0.0771254	0.000167396	0.319712	0.00015288	0.0450456			0.000170486	0.0368812
0.000216961	0.755568	0.000182052	0.342572	0.000172793	0.146013			0.000174607	0.0691663	0.000176149	0.121293	0.000177626	0.0487812			0.000173577	0.0322851	0.000170744	0.131831	0.000173303	0.0605396			0.000170486	0.113334	0.000174092	0.341459	0.000179171	0.0851109			0.000170486	0.195056	0.000174607	0.0553778	0.00021398	0.717751			0.000175895	0.0797037	0.000171259	0.325653	0.000156603	0.0477159			0.000174349	0.0375538
0.000221684	0.768867	0.000186079	0.348266	0.000176835	0.149999			0.000178727	0.0705115	0.000180041	0.124544	0.0001813	0.0487812			0.000177955	0.0316125	0.000174864	0.135082	0.000177591	0.0620853			0.000174349	0.115352	0.000178212	0.349418	0.000183146	0.0843621			0.000174349	0.199764	0.000178727	0.0559383	0.000218885	0.724499			0.000179758	0.081049	0.000175122	0.334285	0.000160559	0.0484125			0.000178212	0.0382264
0.000226407	0.783592	0.000190376	0.355382	0.000180625	0.152733			0.000183105	0.0724172	0.000183932	0.125889	0.000185235	0.0479902			0.000182333	0.0322851	0.000178727	0.136427	0.000181628	0.0620853			0.000178212	0.11793	0.000182333	0.356593	0.000187122	0.0851109			0.000178212	0.20167	0.00018259	0.0586288	0.000223483	0.732108			0.000183621	0.0817216	0.000179242	0.338881	0.000164282	0.0470193			0.000182075	0.0382264
0.000231446	0.797485	0.000194403	0.361841	0.000184667	0.156035			0.000186968	0.0730898	0.000187823	0.12914	0.000189171	0.0487812			0.000186453	0.0341908	0.00018259	0.139678	0.000185916	0.064275			0.000182075	0.118603	0.000186196	0.362534	0.000191098	0.0851109			0.000182333	0.206938	0.000186968	0.0586288	0.000227775	0.737995			0.000187484	0.0830668	0.000182848	0.346055	0.000168005	0.0477159			0.000185938	0.0394595
0.000236169	0.812921	0.000198431	0.367644	0.000188456	0.161389			0.000190831	0.074435	0.000191455	0.131158	0.000193106	0.0487812			0.000190316	0.0335182	0.000186711	0.141696	0.000190204	0.0650479			0.000185938	0.121293	0.000189801	0.371166	0.000195073	0.0879812			0.000186453	0.210974	0.000191089	0.0612071	0.000232373	0.745605			0.000191604	0.0842999	0.000186711	0.351324	0.000171496	0.049109			0.000190059	0.0394595
0.000241207	0.826221	0.000202459	0.374104	0.000192245	0.163439			0.000194694	0.0757802	0.000195347	0.134409	0.000197042	0.0503633			0.000193922	0.0329577	0.000190574	0.144946	0.000193988	0.064275			0.000189801	0.124544	0.000193664	0.375762	0.000199049	0.0887299			0.000190831	0.214897	0.000195467	0.0618797	0.000236972	0.752353			0.000195725	0.0849725	0.000190574	0.358611	0.000174986	0.049109			0.000194179	0.0414773
0.000246246	0.841539	0.000206218	0.379249	0.000195782	0.166058			0.000198557	0.077798	0.000198979	0.136427	0.00020124	0.0487812			0.000198042	0.0335182	0.000194694	0.147637	0.000197772	0.0665936			0.000193664	0.125889	0.000197527	0.383049	0.000203025	0.0894787			0.000195209	0.220166	0.000199845	0.0618797	0.000241877	0.761686			0.000200103	0.0863177	0.000194437	0.364552	0.000178709	0.0511988			0.000198042	0.0401321
0.000251284	0.85555	0.000210246	0.383738	0.000199571	0.170045			0.00020242	0.0783585	0.000203129	0.139678	0.000205438	0.0503633			0.000201905	0.0341908	0.000198815	0.149655	0.000201556	0.0673664			0.000197527	0.128468	0.00020139	0.390223	0.000207265	0.0902275			0.00019933	0.22409	0.000203966	0.0645701	0.000246475	0.767572			0.000204481	0.0876629	0.000198557	0.372511	0.000182432	0.0524759			0.000202163	0.0408047
0.000256007	0.871581	0.000214273	0.390854	0.000203108	0.172778			0.000206283	0.0803763	0.00020728	0.143041	0.000209636	0.0511544			0.000205768	0.035536	0.000202935	0.153578	0.00020534	0.0689121			0.000201648	0.132503	0.000205511	0.39751	0.000211506	0.0909763			0.000203708	0.229358	0.000207829	0.0652427	0.00025138	0.776044			0.000208601	0.0902412	0.00020242	0.378453	0.000185923	0.0531724			0.000206026	0.0408047
0.000261046	0.884168	0.000218301	0.398518	0.000206897	0.175398			0.000210146	0.0803763	0.000211431	0.146292	0.000213571	0.0526046			0.000209889	0.035536	0.000206798	0.154923	0.000208872	0.0689121			0.000205511	0.135082	0.000209631	0.404796	0.000215482	0.0924738			0.000207571	0.233955	0.000211949	0.0652427	0.000256285	0.782792			0.000212979	0.0902412	0.000206798	0.386972	0.000189646	0.0545656			0.000210146	0.0428225
0.000265454	0.899486	0.000222597	0.403007	0.000210939	0.179498			0.000214009	0.0817216	0.000215841	0.149655	0.000217507	0.0526046			0.000214009	0.0362086	0.000210661	0.156829	0.000212908	0.0696849			0.000209631	0.137772	0.000213494	0.41141	0.000219457	0.0938466			0.000211692	0.237318	0.000215555	0.0652427	0.000260884	0.790401			0.000216842	0.092259	0.000211176	0.392241	0.000193369	0.0566554			0.000213752	0.0421499
0.000270177	0.912785	0.000226893	0.410123	0.000214981	0.182117			0.00021813	0.0830668	0.000220251	0.152906	0.00022118	0.0533957			0.00021813	0.035536	0.000214524	0.160192	0.000216944	0.0726475			0.000213494	0.139117	0.000217615	0.419257	0.000223433	0.0930978			0.000215555	0.240569	0.000219418	0.0671484	0.000265482	0.79715			0.000220963	0.0936042	0.000215555	0.4002	0.00019686	0.0566554			0.000217615	0.0434951
0.000274901	0.925372	0.000231458	0.417897	0.000219023	0.185534			0.00022225	0.0863177	0.000224402	0.156157	0.000225378	0.0541867			0.000221993	0.0368812	0.000218387	0.162098	0.000220728	0.0734204			0.000217357	0.142368	0.000221478	0.427217	0.000227409	0.0975905			0.00021916	0.245165	0.000223281	0.0671484	0.00027008	0.803898			0.000224826	0.0948374	0.000219933	0.408047	0.000200583	0.0573519			0.000221478	0.0428225
0.000279624	0.939977	0.000236023	0.423699	0.000223318	0.190204			0.000226371	0.0869903	0.000228553	0.15952	0.000229314	0.0526046			0.000225856	0.0375538	0.000222508	0.165461	0.000224764	0.0734204			0.00022122	0.144946	0.000225341	0.434503	0.000231119	0.0975905			0.000223023	0.2492	0.000227143	0.0684936	0.000274372	0.809785			0.000228689	0.0961826	0.000223796	0.414661	0.000204073	0.0579324			0.000225083	0.0434951
0.000284348	0.953989	0.000240588	0.431363	0.000227612	0.193507			0.000230491	0.0890081	0.000232704	0.16277	0.000233512	0.0526046			0.000229719	0.0368812	0.000226628	0.168039	0.000228548	0.0726475			0.000225083	0.146292	0.000229204	0.439772	0.000235095	0.0975905			0.000226886	0.252451	0.000231264	0.0705115	0.000278664	0.819117			0.000232552	0.0982004	0.000227659	0.41993	0.000207563	0.058629			0.000229204	0.0434951
0.000289071	0.967289	0.000244884	0.437823	0.000231907	0.197607			0.000234869	0.0902412	0.000236595	0.164788	0.000237972	0.0541867			0.000233582	0.038899	0.000231006	0.172075	0.000232332	0.0734204			0.000228689	0.148309	0.000232809	0.448292	0.000239071	0.100461			0.000231006	0.25772	0.000235385	0.0718567	0.000283263	0.825865			0.000236672	0.098873	0.000231522	0.427217	0.000210821	0.0600222			0.000233067	0.0454009
0.000294109	0.981182	0.00024918	0.444939	0.000235949	0.20091			0.00023899	0.092259	0.000240746	0.168039	0.000242695	0.0541867			0.000237445	0.0375538	0.000235385	0.175326	0.000235864	0.0741932			0.000232552	0.150327	0.000236415	0.45356	0.000243312	0.102707			0.000235127	0.261756	0.000239248	0.0718567	0.000287861	0.833475			0.000240793	0.098873	0.000235385	0.43383	0.000214312	0.0614153			0.000237187	0.0447283
0.000299147	0.996618	0.000253476	0.451399	0.000239991	0.204896			0.000243368	0.0942769	0.000244637	0.17073	0.000246893	0.0541867			0.00024105	0.0375538	0.000239763	0.178577	0.000239395	0.074966			0.000236672	0.152906	0.000240278	0.459502	0.000247552	0.102707			0.000239248	0.265679	0.000243368	0.0711841	0.000292766	0.842664			0.000244656	0.102124	0.000239505	0.440332	0.000217569	0.0621119			0.000241565	0.0467461
0.000304186	1.01265	0.000257504	0.457092	0.00024378	0.20763			0.000247489	0.0968552	0.000248529	0.174653	0.000251353	0.0573509			0.000244656	0.0382264	0.000243626	0.18194	0.000242927	0.0757389			0.00024105	0.156157	0.000244141	0.467461	0.000252058	0.104953			0.00024311	0.269603	0.000247231	0.0730898	0.000297978	0.850274			0.000248776	0.102797	0.000243626	0.446274	0.00022106	0.0640856			0.000245943	0.0467461
0.000309539	1.02939	0.000261532	0.462894	0.00024757	0.212983			0.000251609	0.0961826	0.00025242	0.176671	0.000255289	0.0565599			0.000248519	0.0375538	0.000247489	0.183285	0.000246711	0.0779286			0.000245428	0.15952	0.000248004	0.474635	0.000256564	0.104953			0.000246716	0.274871	0.000251352	0.074435	0.000303189	0.859606			0.000252639	0.103469	0.000247489	0.452888	0.000224783	0.063389			0.000250321	0.0474187
0.000314892	1.04412	0.000265559	0.468697	0.000251612	0.214349			0.000255472	0.0968552	0.000256311	0.179922	0.000259487	0.058142			0.000252639	0.0362086	0.000251352	0.186536	0.000250495	0.0779286			0.000249806	0.16277	0.000252124	0.481922	0.00026107	0.106326			0.000250579	0.279468	0.000254957	0.074435	0.000308401	0.867216			0.00025676	0.104814	0.000251352	0.459502	0.000228506	0.0647821			0.000254442	0.0487639
0.00031993	1.05801	0.000269587	0.475813	0.000255401	0.219703			0.000259077	0.0975278	0.000260462	0.183285	0.000263422	0.058142			0.00025676	0.035536	0.000255215	0.190459	0.000254531	0.0787015			0.000254184	0.165461	0.000256502	0.489208	0.00026531	0.107824			0.000254184	0.283503	0.000258562	0.0764528	0.000313306	0.87741			0.000260623	0.106047	0.000255472	0.466788	0.000232462	0.0661753			0.000258562	0.0480913
0.000324654	1.07131	0.000273615	0.481616	0.000259443	0.222322			0.00026294	0.100779	0.000264354	0.186536	0.000267358	0.0595922			0.00026088	0.0362086	0.00025882	0.19315	0.000258819	0.08102			0.000258562	0.167367	0.00026088	0.497728	0.000269551	0.108572			0.000258047	0.286081	0.000262168	0.0790311	0.000318211	0.883297			0.000264486	0.107393	0.000259593	0.473963	0.000236418	0.0675685			0.000262683	0.0494365
0.000329377	1.08663	0.000277911	0.488732	0.000263485	0.226422			0.000266803	0.102797	0.000268504	0.189787	0.000271293	0.058933			0.000265516	0.035536	0.00026294	0.195728	0.000263108	0.0817929			0.000262425	0.17073	0.000265258	0.50636	0.000273527	0.11007			0.000261653	0.290005	0.000266031	0.0797037	0.000322809	0.890045			0.000268349	0.108738	0.000263713	0.481922	0.000240141	0.0689616			0.000266546	0.0506696
0.000334415	1.10064	0.000281938	0.493878	0.000267274	0.231092			0.000270666	0.103469	0.000272396	0.19315	0.000274967	0.058933			0.000269894	0.0362086	0.000266803	0.197073	0.000267396	0.0832097			0.000266288	0.171402	0.000269636	0.515552	0.000277502	0.111568			0.000265773	0.294713	0.000269894	0.0803763	0.000327407	0.897655			0.000272212	0.108738	0.000267576	0.487863	0.000243864	0.0702387			0.000270409	0.0501091
0.000339139	1.11394	0.000286235	0.500338	0.000271316	0.234395			0.000274787	0.104142	0.000276028	0.195728	0.000278902	0.0603833			0.000274272	0.0362086	0.000270924	0.200997	0.000271685	0.0839826			0.000270151	0.174653	0.000273757	0.522839	0.000281478	0.113689			0.000269894	0.298637	0.000273757	0.0803763	0.000332312	0.906126			0.000276332	0.10941	0.000271439	0.493804	0.000247587	0.0716319			0.000274272	0.0520148
0.000344177	1.12783	0.000290262	0.506688	0.000275105	0.237698			0.000278907	0.107393	0.00027966	0.198419	0.000282838	0.0595922			0.000278392	0.035536	0.000274787	0.203687	0.000275721	0.0832097			0.000274014	0.178016	0.00027762	0.530013	0.000285454	0.115187			0.000274014	0.303906	0.000278135	0.0830668	0.000336911	0.914454			0.000280195	0.111989	0.000275302	0.500418	0.000251077	0.073025			0.000278135	0.0520148
0.0003489	1.14184	0.000294022	0.513147	0.000278895	0.242481			0.00028277	0.110083	0.000283551	0.20167	0.000287036	0.0619654			0.000282255	0.035536	0.000278907	0.206266	0.000279505	0.0855283			0.000277877	0.180595	0.00028174	0.538645	0.000289429	0.115935			0.000278392	0.309174	0.000282513	0.0842999	0.000341816	0.922925			0.000284573	0.111989	0.000279165	0.507593	0.000254568	0.073025			0.000282255	0.0520148
0.000353624	1.15657	0.000298049	0.51895	0.000282431	0.244418			0.000286633	0.110756	0.000287183	0.205033	0.000290971	0.0627564			0.000285861	0.0362086	0.00028277	0.210301	0.000283541	0.0863011			0.00028174	0.182612	0.000285603	0.546492	0.00029367	0.116684			0.00028277	0.312425	0.000286891	0.0869903	0.000346414	0.930534			0.000288694	0.114679	0.000283028	0.515552	0.000258291	0.0744182			0.000286118	0.0526874
0.000358662	1.17046	0.000301808	0.524752	0.000286221	0.247834			0.000290496	0.113334	0.000291334	0.206266	0.000295169	0.0619654			0.000289724	0.0362086	0.000286891	0.21288	0.000287073	0.087074			0.000285861	0.186536	0.000289724	0.553106	0.000297911	0.118806			0.000286891	0.319712	0.000291269	0.0876629	0.000351013	0.939006			0.000293072	0.115352	0.000287149	0.522166	0.000262014	0.0756953			0.000290239	0.0540326
0.000363385	1.18447	0.000305568	0.529898	0.00029001	0.252504			0.000294359	0.115352	0.000295485	0.212207	0.000299367	0.0627564			0.000293587	0.0375538	0.000290496	0.21557	0.000290856	0.0893925			0.000289981	0.187881	0.000293587	0.562971	0.000301887	0.119555			0.000291269	0.323635	0.00029539	0.0876629	0.000355918	0.947477			0.00029745	0.117258	0.000291527	0.52934	0.000265504	0.0763918			0.000294102	0.0540326
0.000368109	1.19777	0.000309595	0.537014	0.000293799	0.255124			0.000297965	0.116024	0.000299895	0.214897	0.000303303	0.0643385			0.00029745	0.0375538	0.000294359	0.219494	0.00029464	0.0908094			0.000293844	0.191805	0.000297707	0.569585	0.000306127	0.121801			0.000295132	0.327671	0.00029951	0.0895686	0.000360823	0.955086			0.000301313	0.118603	0.000295647	0.536627	0.000269228	0.0784816			0.000297965	0.0553778
0.000372832	1.21238	0.000313892	0.543474	0.000297589	0.259907			0.000301828	0.119275	0.000304564	0.219494	0.000306976	0.0635475			0.00030157	0.0368812	0.000297965	0.222857	0.000298929	0.0923551			0.000297707	0.194495	0.000301828	0.575526	0.000310103	0.124047			0.000298995	0.332267	0.000303373	0.0890081	0.000365421	0.961835			0.000305176	0.119275	0.000300283	0.544586	0.000272718	0.0805713			0.000301828	0.0547052
0.000377556	1.22568	0.000318188	0.549276	0.000301631	0.26321			0.000305691	0.119275	0.000308975	0.223417	0.000310912	0.0657888			0.000305691	0.038899	0.000301828	0.226107	0.000302713	0.0923551			0.00030157	0.197073	0.000305948	0.58483	0.000314079	0.124671			0.000302858	0.336863	0.000307236	0.0895686	0.000370019	0.969444			0.000309039	0.120621	0.000304403	0.553106	0.000276208	0.0784816			0.000305433	0.0559383
0.000381964	1.23897	0.000322752	0.556283	0.000305925	0.26788			0.000309554	0.121293	0.000313125	0.22678	0.000314847	0.0665798			0.000309811	0.0401321	0.000305948	0.228125	0.000307001	0.0931279			0.000305691	0.198419	0.000309811	0.592005	0.000318054	0.124671			0.000306721	0.340787	0.000311099	0.0929316	0.000374618	0.976192			0.000312902	0.122526	0.000308524	0.560392	0.000279931	0.0798748			0.000309296	0.0566109
0.000386687	1.25144	0.000327317	0.564714	0.000309967	0.271866			0.000313674	0.123871	0.000317276	0.229358	0.00031852	0.0657888			0.000313674	0.0401321	0.000310069	0.232049	0.000310785	0.0923551			0.000309296	0.203687	0.000313674	0.598619	0.00032203	0.12542			0.000310842	0.345383	0.00031522	0.0929316	0.00037891	0.985381			0.000316765	0.124544	0.000312387	0.567679	0.000283422	0.0805713			0.000313159	0.0572836
0.000391096	1.26474	0.000331882	0.572377	0.000314262	0.277333			0.000318052	0.127235	0.000321168	0.232721	0.000322456	0.0689529			0.000317795	0.0408047	0.000314189	0.2353	0.000314569	0.0946736			0.000313417	0.205705	0.000317537	0.605905	0.000326271	0.126169			0.000314704	0.350091	0.00031934	0.0975278	0.000383815	0.993853			0.000320628	0.125889	0.00031625	0.572948	0.00028668	0.0784816			0.000317022	0.0593014
0.000395819	1.27875	0.000336447	0.579494	0.000318556	0.280636			0.00032243	0.127907	0.000325059	0.235972	0.000326654	0.0673708			0.000321658	0.0408047	0.000318567	0.23799	0.000318353	0.0954465			0.00031728	0.208283	0.000321143	0.614425	0.000330246	0.129164			0.000318825	0.353342	0.000323461	0.0975278	0.000388413	1.0006			0.000324748	0.127235	0.000319855	0.57945	0.00029017	0.077785			0.000321143	0.0586288
0.000400858	1.29336	0.000340743	0.58661	0.000322598	0.285306			0.000326809	0.131158	0.00032895	0.23799	0.000331114	0.0689529			0.000325521	0.0428225	0.000322946	0.241914	0.000322137	0.0960905			0.0003214	0.211646	0.000325006	0.621039	0.000334222	0.130537			0.000322946	0.356593	0.000327324	0.098873	0.000393318	1.00907			0.000328611	0.129813	0.000323718	0.587409	0.000293428	0.077785			0.000325263	0.0586288
0.000405896	1.30737	0.000345039	0.592413	0.000326388	0.289975			0.000330929	0.133176	0.000332842	0.241914	0.000335837	0.0689529			0.000329384	0.0434951	0.000327324	0.244604	0.000325668	0.0976362			0.000325521	0.21557	0.000328611	0.627653	0.000338463	0.131285			0.000327066	0.363207	0.000331444	0.100779	0.00039853	1.01754			0.000332732	0.128468	0.000327581	0.592677	0.000296918	0.0791782			0.000329641	0.059974
0.000411249	1.3234	0.000349067	0.600077	0.000330177	0.292026			0.00033505	0.135754	0.000336733	0.245165	0.000340297	0.069744			0.000332989	0.0421499	0.000331702	0.2492	0.000329452	0.0991819			0.000329641	0.218821	0.000332474	0.634939	0.000342969	0.132783			0.000330929	0.367803	0.000335307	0.102124	0.000403741	1.02846			0.000336852	0.131831	0.000331702	0.599291	0.000300409	0.0784816			0.000333762	0.0593014
0.000416602	1.33813	0.000352826	0.605879	0.000333966	0.296695			0.000338913	0.137772	0.000340624	0.2492	0.000344758	0.070535			0.000336852	0.0434951	0.000335822	0.254469	0.000333236	0.100728			0.000333762	0.222184	0.000336595	0.642787	0.000347474	0.135778			0.000334792	0.373184	0.00033917	0.104142	0.000408953	1.03606			0.000340715	0.132503	0.000335822	0.607251	0.000304364	0.0791782			0.00033814	0.059974
0.000421955	1.35487	0.000356854	0.612339	0.000337756	0.299998			0.000342776	0.139117	0.000344516	0.252451	0.000349218	0.069744			0.000340715	0.0454009	0.000339685	0.256375	0.000337272	0.102273			0.00033814	0.224762	0.000340715	0.651418	0.00035198	0.137151			0.000338655	0.376435	0.000343033	0.106047	0.000413858	1.04626			0.000344578	0.132503	0.000339685	0.614425	0.000308088	0.0811518			0.00034226	0.059974
0.000426994	1.36888	0.000360881	0.616828	0.000341545	0.304098			0.000346638	0.14035	0.000348926	0.257047	0.000353154	0.0719853			0.000344836	0.0447283	0.000343548	0.262316	0.000341056	0.10369			0.00034226	0.228125	0.000345093	0.661283	0.000356486	0.140146			0.000342518	0.381704	0.000346638	0.107393	0.000418763	1.05473			0.000348441	0.136427	0.000343806	0.621712	0.000312276	0.0811518			0.000346381	0.0606466
0.000432032	1.38491	0.000365177	0.625258	0.000345587	0.308085			0.000350501	0.142368	0.000352817	0.258393	0.000357089	0.0719853			0.000349214	0.0460735	0.000347411	0.262989	0.000345345	0.106009			0.000346381	0.231376	0.000349471	0.667897	0.000360462	0.141643			0.000346123	0.385627	0.000350501	0.108065	0.000423361	1.06234			0.000352047	0.135754	0.000347669	0.628998	0.000316232	0.0839382			0.000350244	0.0625523
0.00043707	1.39821	0.000369474	0.63106	0.000349629	0.314121			0.000354364	0.144386	0.000356968	0.262989	0.000361025	0.0743584			0.000353592	0.0480913	0.000351274	0.267585	0.000349633	0.106782			0.000350244	0.2353	0.000353849	0.677089	0.000364437	0.141643			0.000350244	0.389663	0.000354364	0.110083	0.00042796	1.07067			0.00035591	0.139117	0.000351532	0.6355	0.000319955	0.0846347			0.000354364	0.0632249
0.000441479	1.41139	0.00037377	0.638067	0.000353418	0.316171			0.000358743	0.145619	0.00036086	0.267024	0.00036496	0.0735674			0.000357712	0.0467461	0.000355137	0.269603	0.000353922	0.108327			0.000354107	0.239896	0.00035797	0.686282	0.000368678	0.143765			0.000354107	0.394259	0.000358227	0.111989	0.000432558	1.0767			0.000359515	0.139678	0.000355395	0.641441	0.000323678	0.0866084			0.000358227	0.0638975
0.000446517	1.42612	0.000378066	0.645184	0.000357207	0.322208			0.000362863	0.148309	0.000364751	0.270275	0.000368896	0.0735674			0.00036209	0.0480913	0.000359258	0.272966	0.000357958	0.109744			0.00035797	0.242586	0.00036209	0.694913	0.000372654	0.144514			0.000358227	0.398855	0.000362348	0.112661	0.000437156	1.08589			0.000363378	0.14035	0.000359	0.648728	0.000327168	0.0880016			0.00036209	0.0652427
0.00045124	1.44072	0.000382094	0.6523	0.000361249	0.325511			0.000366726	0.15156	0.000368642	0.275544	0.000372832	0.0751495			0.000366468	0.0487639	0.000363121	0.276889	0.000361994	0.109744			0.00036209	0.245837	0.000365953	0.702088	0.000376629	0.146011			0.000362348	0.404796	0.000366726	0.114007	0.000441755	1.09436			0.000367499	0.142368	0.000362605	0.655342	0.000330659	0.087305			0.000366211	0.0652427
0.000456279	1.45473	0.000386121	0.65865	0.000364786	0.33018			0.000370847	0.154251	0.000372274	0.276889	0.00037703	0.0759405			0.000370074	0.0494365	0.000367241	0.281485	0.00036603	0.112063			0.000366211	0.248528	0.000370074	0.709374	0.000380605	0.148882			0.000366726	0.409392	0.000370847	0.116024	0.000446353	1.10197			0.000371619	0.143713	0.000366468	0.661956	0.000334149	0.0893947			0.000370331	0.0652427
0.000461317	1.47005	0.000389881	0.66511	0.000368575	0.334166			0.000374967	0.156157	0.000376425	0.280813	0.000380965	0.0775226			0.000373937	0.0506696	0.000371104	0.285409	0.000369562	0.113608			0.000370331	0.253124	0.000373679	0.717334	0.000384846	0.150379			0.000370847	0.413316	0.000375225	0.116024	0.000450952	1.11044			0.000375997	0.146292	0.000370331	0.670475	0.00033764	0.0886981			0.000374194	0.0659153
0.00046604	1.48193	0.00039364	0.670912	0.000372112	0.337583			0.000378572	0.157502	0.000380576	0.283503	0.000384901	0.0775226			0.0003778	0.0513422	0.000374967	0.286754	0.000373093	0.114381			0.000374452	0.256375	0.0003778	0.725853	0.000389086	0.151877			0.000375225	0.419257	0.000379603	0.117258	0.000455857	1.11891			0.000380375	0.147637	0.000374452	0.678435	0.000341363	0.0907879			0.000378315	0.0671484
0.000471079	1.49736	0.000397668	0.676715	0.000375902	0.342253			0.000382435	0.15952	0.000384986	0.288772	0.000389099	0.0783137			0.000381663	0.0513422	0.00037883	0.289445	0.000376877	0.115154			0.000378315	0.25772	0.000381663	0.732467	0.000393327	0.154123			0.000379345	0.423853	0.000383723	0.119275	0.000460455	1.12738			0.000384753	0.149655	0.00037883	0.685049	0.000345086	0.0927615			0.000382178	0.0671484
0.000476117	1.51197	0.000401695	0.683831	0.000379691	0.344303			0.000386298	0.16277	0.000389396	0.292695	0.000393034	0.0775226			0.000385526	0.05336	0.000382435	0.295274	0.000380913	0.116571			0.000382435	0.262316	0.000385526	0.739754	0.000397303	0.154872			0.000383208	0.428562	0.000387586	0.121293	0.00046536	1.13657			0.000388874	0.150327	0.000382951	0.692896	0.000348576	0.0914845			0.000386041	0.0684936
0.00048084	1.52669	0.000405723	0.689634	0.00038348	0.35034			0.000390161	0.164116	0.000393807	0.296619	0.000396708	0.0783137			0.000389646	0.0547052	0.000386298	0.297292	0.000384697	0.118117			0.000386041	0.264334	0.000389646	0.748946	0.000401013	0.156993			0.000387071	0.433158	0.000391449	0.121966	0.000469958	1.14504			0.000392994	0.153578	0.000387586	0.701527	0.000352299	0.0955479			0.000390161	0.0691663
0.000485564	1.53857	0.000410288	0.696093	0.00038727	0.353642			0.000394024	0.165461	0.000397957	0.301215	0.000400906	0.080555			0.000393509	0.0547052	0.000390161	0.299982	0.000388734	0.117344			0.000389904	0.268257	0.000393509	0.756233	0.000404989	0.15924			0.000390934	0.437754	0.00039557	0.124544	0.000474557	1.15093			0.000396857	0.154923	0.000391964	0.709374	0.00035579	0.0955479			0.000393767	0.0705115
0.000489972	1.55187	0.000414852	0.703757	0.000391564	0.358995			0.000397887	0.168039	0.000402108	0.304578	0.000404841	0.0797639			0.00039763	0.0559383	0.000394024	0.304578	0.000392517	0.119662			0.000393509	0.270948	0.00039763	0.76408	0.0004087	0.15924			0.000394797	0.44235	0.000399433	0.126562	0.000479155	1.1594			0.000400978	0.154923	0.000396085	0.717334	0.00035928	0.0948513			0.000397887	0.0711841
0.000494695	1.56433	0.000419417	0.71153	0.000395606	0.363665			0.000402008	0.171402	0.000405999	0.307829	0.000409039	0.0821371			0.000401493	0.0572836	0.000398145	0.307829	0.000396554	0.120435			0.000397115	0.274199	0.000401493	0.774057	0.00041241	0.159988			0.00039866	0.446946	0.000403296	0.127235	0.000483754	1.16959			0.000404841	0.158847	0.000400205	0.725181	0.000363003	0.0976376			0.00040175	0.0718567
0.000499104	1.57835	0.000423982	0.719194	0.000399901	0.369018			0.000406386	0.173981	0.00041015	0.312425	0.000412975	0.0821371			0.000405613	0.0566109	0.000402523	0.311865	0.00040059	0.119662			0.000400978	0.276217	0.000405356	0.779998	0.000416386	0.16211			0.000402523	0.450309	0.000407416	0.127907	0.000488046	1.17548			0.000408961	0.158847	0.000404326	0.733812	0.000366261	0.0976376			0.000405613	0.0711841
0.000503827	1.59093	0.000428547	0.726311	0.000404195	0.375055			0.000410507	0.177344	0.000414042	0.314443	0.000417435	0.0821371			0.000409476	0.0572836	0.000406901	0.315788	0.000404374	0.121852			0.000404841	0.280813	0.000408961	0.787173	0.000420097	0.164356			0.000406644	0.455578	0.000411537	0.127235	0.000492644	1.18467			0.000412824	0.160192	0.000408189	0.739754	0.000369752	0.096941			0.000409734	0.0711841
0.000508866	1.60423	0.000432574	0.734631	0.00040849	0.379724			0.000414627	0.179922	0.000417933	0.317694	0.000421633	0.0845102			0.000413082	0.0586288	0.000411279	0.320384	0.000408158	0.123398			0.000408704	0.284736	0.000412567	0.795132	0.000424337	0.165854			0.000410507	0.461519	0.0004154	0.129813	0.000497242	1.194			0.000416945	0.161537	0.000412052	0.748273	0.000373009	0.0982181			0.000413854	0.0718567
0.000513904	1.61884	0.00043687	0.741748	0.000412279	0.382458			0.000419005	0.182612	0.000421824	0.323635	0.000426093	0.0829281			0.000416945	0.0586288	0.000415657	0.324308	0.000411689	0.124171			0.000412824	0.289445	0.00041643	0.802306	0.000428578	0.167975			0.000414627	0.466116	0.000419263	0.132503	0.000502454	1.20161			0.000420808	0.16277	0.000415915	0.754215	0.000376732	0.0989147			0.000418232	0.0724172
0.000518942	1.63285	0.00044063	0.748207	0.000416068	0.387127			0.000423126	0.184518	0.000425456	0.326998	0.000430291	0.0859605			0.000420808	0.0606466	0.000419778	0.327671	0.000415473	0.124171			0.000417202	0.290005	0.000420293	0.80892	0.000433084	0.168724			0.000418748	0.471384	0.000423126	0.133736	0.000507666	1.21181			0.000424928	0.164788	0.000420035	0.762847	0.000380223	0.100308			0.000422611	0.0730898
0.000524295	1.64745	0.000444657	0.754667	0.00042011	0.391797			0.000426989	0.187208	0.000429607	0.331594	0.000434752	0.0867515			0.000424671	0.059974	0.000423641	0.332267	0.000419257	0.127262			0.00042158	0.295274	0.000424156	0.817552	0.00043759	0.17097			0.000422611	0.475308	0.000426989	0.132503	0.000513184	1.22099			0.000428791	0.166134	0.000423898	0.770021	0.000383946	0.100308			0.000426731	0.074435
0.000529648	1.65731	0.000448685	0.760469	0.0004239	0.396467			0.000430852	0.188554	0.000433498	0.334845	0.000438687	0.0883336			0.000428791	0.059974	0.000427504	0.336863	0.000423041	0.128035			0.000425958	0.299982	0.000428276	0.826071	0.000442095	0.17459			0.000426474	0.480577	0.000430852	0.134409	0.000518395	1.23291			0.000432912	0.167367	0.000428019	0.777308	0.000387669	0.102398			0.000430852	0.0737624
0.000535002	1.66633	0.000452713	0.766929	0.000427689	0.40125			0.000434715	0.191132	0.00043739	0.339554	0.000442623	0.0883336			0.000432912	0.0612071	0.000431367	0.340787	0.000427077	0.130997			0.000430336	0.303906	0.000432912	0.835936	0.000446601	0.176836			0.000430336	0.485173	0.000434457	0.135754	0.000523607	1.24138			0.000436517	0.168712	0.000432139	0.784594	0.000391625	0.103094			0.000434715	0.0730898
0.00054004	1.67405	0.00045674	0.773279	0.000431731	0.40592			0.000438578	0.193822	0.000441541	0.343477	0.000446558	0.0891246			0.00043729	0.0618797	0.00043523	0.343477	0.000431618	0.13177			0.000434457	0.306484	0.00043729	0.845241	0.000450842	0.178333			0.000433942	0.490441	0.000438062	0.135754	0.000528512	1.25057			0.00044038	0.169384	0.000436002	0.792441	0.000395581	0.106461			0.000438578	0.0737624
0.000545078	1.68106	0.000460768	0.780395	0.000435773	0.41059			0.000442441	0.195728	0.000445432	0.347401	0.000450494	0.0899157			0.000441668	0.0632249	0.000439093	0.347401	0.000435906	0.134089			0.000438578	0.310519	0.000441668	0.853088	0.000454818	0.181204			0.000437805	0.494477	0.000441925	0.136427	0.00053311	1.2599			0.000444243	0.171402	0.000439865	0.799055	0.000399536	0.107854			0.000442441	0.074435
0.000549802	1.68593	0.000464796	0.786855	0.000439815	0.415259			0.000446561	0.199091	0.000449323	0.350764	0.00045443	0.092157			0.000445788	0.0638975	0.000442956	0.350764	0.000440447	0.137051			0.000442441	0.31377	0.000445788	0.863065	0.000458793	0.181204			0.000441668	0.499073	0.000446046	0.137772	0.000537709	1.26665			0.000448106	0.172075	0.000443728	0.806342	0.00040326	0.107158			0.000446303	0.074435
0.000554525	1.69424	0.000469092	0.793971	0.000443604	0.420612			0.000450424	0.200436	0.000453215	0.354687	0.00045889	0.092948			0.000449909	0.0645701	0.000447076	0.35536	0.000444231	0.137051			0.000446303	0.317694	0.000449651	0.870912	0.000462769	0.184199			0.000445788	0.504342	0.000449909	0.138445	0.000542307	1.27598			0.000451969	0.173981	0.000447334	0.814861	0.000406983	0.108551			0.000450166	0.0764528
0.000559248	1.70196	0.00047312	0.800321	0.000447646	0.425965			0.000454544	0.203015	0.000457106	0.358611	0.000463088	0.0945301			0.000454029	0.0671484	0.000451197	0.357266	0.000448267	0.137824			0.000450166	0.319039	0.000453514	0.879544	0.000466745	0.184948			0.000450424	0.509611	0.000454287	0.139117	0.000546905	1.28604			0.00045609	0.175998	0.000451197	0.821475	0.000410473	0.109247			0.000454287	0.0771254
0.000563657	1.70968	0.000477147	0.808094	0.000451435	0.429382			0.000458408	0.206266	0.000460738	0.361974	0.000467286	0.0961122			0.000457892	0.0652427	0.00045506	0.361974	0.000451799	0.138597			0.000454029	0.32173	0.000457635	0.888736	0.00047125	0.187818			0.000454802	0.515552	0.000458923	0.141696	0.000551504	1.29365			0.00046021	0.177344	0.00045506	0.828762	0.000413964	0.109828			0.00045815	0.077798
0.00056838	1.71941	0.000480907	0.813897	0.000455225	0.435988			0.00046227	0.209629	0.000464629	0.365225	0.000471221	0.0976943			0.000461755	0.067821	0.000458923	0.36657	0.000455583	0.137824			0.000457892	0.32498	0.000461498	0.89535	0.000475491	0.190064			0.00045918	0.520821	0.000463301	0.143713	0.000556409	1.30125			0.000464331	0.179249	0.000458923	0.835936	0.000417687	0.110524			0.00046227	0.0783585
0.000573104	1.73058	0.000484934	0.820356	0.000459014	0.438038			0.000466133	0.21288	0.000468521	0.369148	0.000475157	0.0991446			0.000465361	0.0671484	0.000462786	0.369148	0.000459367	0.140143			0.000462013	0.328904	0.000465361	0.90387	0.000479732	0.192186			0.000463301	0.52609	0.000467679	0.145619	0.000561007	1.31059			0.000468709	0.183285	0.000463043	0.843223	0.000421177	0.109247			0.000466391	0.0771254
0.000578142	1.74387	0.000488962	0.825502	0.000462804	0.444075			0.000469996	0.21557	0.000472672	0.373744	0.000479093	0.0983535			0.000469481	0.0659153	0.000466649	0.372511	0.00046315	0.142332			0.000465876	0.332267	0.000469481	0.910483	0.000483442	0.195181			0.000467421	0.531358	0.000471799	0.147637	0.000565606	1.31992			0.000472829	0.183285	0.000467164	0.851855	0.000424667	0.111221			0.000470254	0.0783585
0.000582865	1.7586	0.000492721	0.832619	0.000466593	0.448061			0.000473859	0.218148	0.000477082	0.377107	0.000482766	0.100727			0.000473602	0.0671484	0.000470254	0.376435	0.000467187	0.143105			0.000469996	0.336191	0.000473344	0.919676	0.000487418	0.196678			0.000471027	0.536627	0.000475662	0.150327	0.000570511	1.32825			0.00047695	0.187208	0.000471542	0.861047	0.000428391	0.113311			0.000474117	0.0790311
0.000587903	1.77463	0.000497017	0.840939	0.000470382	0.452161			0.000477722	0.220839	0.000481751	0.383049	0.000486439	0.0991446			0.000477722	0.0659153	0.000474117	0.379686	0.000470971	0.143878			0.000473859	0.341459	0.000477465	0.927635	0.000491394	0.199549			0.00047489	0.541223	0.000479525	0.15156	0.000575109	1.33844			0.00048107	0.189226	0.00047592	0.870239	0.000431881	0.114007			0.00047798	0.0817216
0.000592627	1.78923	0.000501582	0.848713	0.000474171	0.458198			0.000481585	0.222184	0.000486162	0.387645	0.000490112	0.100727			0.000481585	0.0659153	0.00047798	0.383049	0.000474754	0.145424			0.00047798	0.342132	0.000481328	0.936155	0.00049537	0.202544			0.000478753	0.545931	0.000483131	0.152233	0.000579707	1.34519			0.000485191	0.191132	0.000480298	0.878871	0.000435371	0.116678			0.000481585	0.0817216
0.00059735	1.80467	0.000506147	0.855719	0.000478213	0.461501			0.000485706	0.226107	0.000490572	0.392914	0.000493785	0.1031			0.000485706	0.0665879	0.000481843	0.387645	0.000478791	0.14697			0.000481843	0.347401	0.000485448	0.945459	0.000499345	0.205414			0.000482616	0.549855	0.000486994	0.154923	0.000584306	1.3528			0.000489054	0.193822	0.000484418	0.887391	0.000438862	0.117374			0.000485191	0.081049
0.000601759	1.81785	0.000510711	0.863493	0.000482508	0.46822			0.000489826	0.230031	0.000494723	0.396837	0.000497983	0.104682			0.000489569	0.0671484	0.000485706	0.390896	0.000483079	0.148386			0.000485448	0.350091	0.000489311	0.952073	0.000503321	0.209158			0.000486736	0.555796	0.000490857	0.155596	0.000588904	1.36299			0.000493174	0.195056	0.000488281	0.894005	0.000442352	0.118071			0.000489054	0.0823942
0.000606482	1.83186	0.000515276	0.871157	0.00048655	0.474257			0.000494204	0.231376	0.000498873	0.401433	0.000501919	0.105341			0.000493689	0.067821	0.000489826	0.394931	0.000487115	0.149932			0.000489311	0.354687	0.000493174	0.95992	0.000507297	0.209907			0.000490599	0.55972	0.000494977	0.156157	0.000593503	1.37132			0.000497037	0.196401	0.000492144	0.901291	0.000445843	0.118767			0.000492917	0.0836273
0.000611205	1.84659	0.000519572	0.87893	0.000490845	0.47961			0.000498583	0.233955	0.000502765	0.404124	0.000506117	0.107714			0.000497295	0.067821	0.000493947	0.398855	0.000491151	0.150705			0.000493174	0.357266	0.000497037	0.968552	0.000511272	0.212777			0.000494462	0.565661	0.00049884	0.157502	0.000598101	1.38065			0.0005009	0.198419	0.000496007	0.910483	0.0004491	0.119464			0.00049678	0.0830668
0.000616244	1.86048	0.000523869	0.886046	0.000494886	0.484279			0.000502703	0.238663	0.000506397	0.409392	0.000510577	0.108505			0.000501415	0.0698389	0.000498325	0.404796	0.000494935	0.152251			0.000497037	0.361974	0.0005009	0.977744	0.000515513	0.215772			0.000498583	0.570257	0.000502961	0.15952	0.000603006	1.38913			0.000505021	0.20167	0.00049987	0.916425	0.000452591	0.120857			0.0005009	0.0830668
0.000621282	1.87722	0.000528165	0.894367	0.000498676	0.488949			0.000506824	0.241241	0.000510288	0.413989	0.000515038	0.109296			0.000505021	0.0705115	0.000502703	0.40872	0.000498467	0.152251			0.000501158	0.365897	0.000504763	0.984358	0.000520019	0.219391			0.000502703	0.575526	0.000507081	0.160865	0.000608218	1.40004			0.000508884	0.203015	0.000503733	0.923711	0.000456081	0.121437			0.000505278	0.0842999
0.00062695	1.89266	0.000532192	0.900827	0.000502718	0.493619			0.000510944	0.243259	0.000514439	0.416679	0.00051976	0.110878			0.000509141	0.0711841	0.000507081	0.413989	0.000502251	0.15444			0.000505536	0.371166	0.000508626	0.992878	0.000524525	0.221638			0.000507081	0.581467	0.000511202	0.16277	0.000613123	1.41023			0.000512747	0.205705	0.000507854	0.932231	0.000459572	0.122831			0.000509656	0.0856451
0.000631988	1.90869	0.00053622	0.907943	0.000506507	0.498972			0.000514807	0.247182	0.00051833	0.421275	0.000524221	0.112329			0.000513004	0.0724172	0.000511202	0.418585	0.000506035	0.15444			0.000509656	0.374417	0.000513004	1.00218	0.00052903	0.223759			0.000511202	0.586736	0.000515065	0.16277	0.000618028	1.4187			0.000516867	0.208956	0.000511974	0.94019	0.000463295	0.123527			0.000514034	0.0863177
0.000637342	1.92615	0.000540248	0.91495	0.000510296	0.504325			0.00051867	0.249873	0.000522481	0.426544	0.000528419	0.114702			0.000516867	0.0737624	0.000515065	0.423853	0.000510071	0.153668			0.000513777	0.379013	0.000517382	1.01205	0.000533536	0.228252			0.000515065	0.592005	0.000518928	0.164116	0.000623239	1.42875			0.00052073	0.210974	0.000515837	0.94871	0.000467251	0.12492			0.000518413	0.0869903
0.00064238	1.94158	0.000544276	0.920752	0.000514338	0.508425			0.000522533	0.251779	0.000526372	0.43114	0.000532354	0.115493			0.000520988	0.0737624	0.000518928	0.426544	0.000514359	0.155213			0.000518155	0.383049	0.00052176	1.02057	0.000537777	0.231871			0.00051867	0.596601	0.000522791	0.165461	0.000628144	1.43895			0.000524336	0.21288	0.000519958	0.956669	0.000471206	0.126314			0.000522276	0.0883355
0.000647418	1.95761	0.000548572	0.927869	0.000518128	0.514462			0.000526654	0.254469	0.000530264	0.435064	0.000536552	0.116284			0.000525366	0.0730898	0.000522791	0.431813	0.000518648	0.156759			0.000522276	0.387645	0.000525881	1.02987	0.000542017	0.234866			0.000522533	0.599964	0.000526654	0.167367	0.000632742	1.44828			0.000527941	0.214225	0.000523821	0.964516	0.000475162	0.126894			0.000526396	0.0895686
0.000652141	1.97293	0.000552868	0.935642	0.00052217	0.518448			0.000530517	0.258393	0.000534155	0.439772	0.000540225	0.117866			0.000529744	0.0751076	0.000526911	0.434503	0.000522936	0.158305			0.000526396	0.391568	0.000530001	1.03839	0.000545993	0.238485			0.000526396	0.605905	0.000530517	0.168039	0.000637341	1.45661			0.000531804	0.216243	0.000527684	0.97113	0.000478885	0.12968			0.000530259	0.0883355
0.000656865	1.98552	0.000557164	0.942649	0.000526212	0.525168			0.00053438	0.261756	0.000538306	0.44235	0.000544161	0.118525			0.000534122	0.0771254	0.000531032	0.439099	0.000527225	0.157532			0.000530259	0.395604	0.000534122	1.04758	0.000549969	0.24148			0.000530517	0.611847	0.00053438	0.172075	0.000641633	1.46594			0.000535667	0.218148	0.000531289	0.979762	0.000482608	0.130377			0.00053438	0.0895686
0.000661903	2.00155	0.000561192	0.950422	0.000530001	0.531204			0.0005385	0.263661	0.000542197	0.445713	0.000548097	0.120107			0.0005385	0.0764528	0.000535152	0.443695	0.000531009	0.159077			0.000534122	0.399528	0.000537985	1.05621	0.000553945	0.243602			0.000534637	0.61577	0.000538758	0.175326	0.000646538	1.47527			0.00053953	0.221511	0.000534895	0.986264	0.000486099	0.132467			0.000538243	0.0909138
0.000666626	2.01556	0.000565488	0.957539	0.00053379	0.534507			0.000542621	0.26893	0.000546089	0.450982	0.000552295	0.123272			0.000542621	0.0783585	0.000539273	0.448292	0.000534792	0.160494			0.000537985	0.402106	0.000541848	1.06473	0.000557655	0.246597			0.000539015	0.622384	0.000543136	0.175326	0.000651749	1.48374			0.000543651	0.22409	0.000538758	0.994223	0.000489589	0.13177			0.000542363	0.092259
0.00067198	2.03028	0.000569516	0.964546	0.00053758	0.539177			0.000546741	0.270275	0.00054998	0.455578	0.00055623	0.124063			0.000546484	0.0797037	0.000543393	0.452888	0.000538324	0.161267			0.000541848	0.406702	0.000545968	1.07202	0.000561631	0.250216			0.000543393	0.628326	0.000547514	0.176671	0.000656654	1.49552			0.000547771	0.227453	0.000542621	1.00151	0.000493312	0.133047			0.000546226	0.0936042
0.000676703	2.04632	0.000573543	0.971662	0.000541369	0.545896			0.000550862	0.274199	0.000553871	0.459502	0.000560428	0.125513			0.000550347	0.0790311	0.000547256	0.458156	0.000542108	0.161267			0.000545711	0.41141	0.000549831	1.07998	0.000565872	0.253211			0.000547514	0.634267	0.000551892	0.179922	0.000661559	1.50485			0.000552407	0.229358	0.000546226	1.00812	0.000496803	0.13444			0.000550347	0.0929316
0.000681426	2.06092	0.000577571	0.978778	0.000544906	0.549883			0.000554725	0.276889	0.000558022	0.462752	0.000564364	0.127886			0.00055421	0.081049	0.000551377	0.462192	0.00054564	0.164359			0.000549831	0.414661	0.000553694	1.08984	0.000570112	0.25683			0.000551634	0.638863	0.000556012	0.18194	0.000666464	1.51404			0.000556785	0.232721	0.000550347	1.01597	0.000500526	0.135834			0.00055421	0.0942769
0.000686465	2.07565	0.000581599	0.984581	0.000548442	0.552616			0.000558588	0.281485	0.000562173	0.469366	0.000568562	0.128677			0.000558073	0.0790311	0.00055524	0.465443	0.000549424	0.165131			0.000553952	0.418585	0.000557557	1.09769	0.000574088	0.261947			0.000555497	0.643459	0.000559875	0.183845	0.000671063	1.52423			0.000561163	0.2353	0.000554467	1.02584	0.000504016	0.13653			0.00055833	0.0948374
0.000691188	2.09025	0.000585627	0.992902	0.000552232	0.558653			0.000562451	0.283503	0.000566583	0.472729	0.000572497	0.128677			0.000562193	0.0790311	0.000558845	0.470712	0.00055346	0.166548			0.000557815	0.421948	0.00056142	1.10431	0.000578064	0.264193			0.00055936	0.6494	0.000563738	0.185191	0.000675355	1.53184			0.000565283	0.238663	0.000558845	1.03447	0.000507739	0.135834			0.000562193	0.0961826
0.000695911	2.10426	0.000589923	0.999361	0.000556021	0.564006			0.000566314	0.286754	0.000570734	0.477998	0.000576433	0.13105			0.000566314	0.0797037	0.000562708	0.474635	0.000557496	0.168867			0.000561678	0.426544	0.000565283	1.11428	0.000582304	0.266439			0.000563223	0.655342	0.000567859	0.186536	0.000679953	1.54118			0.000569146	0.241241	0.000563223	1.04175	0.00051123	0.137227			0.000566056	0.0968552
0.00070032	2.11827	0.000594219	1.00768	0.000560063	0.570042			0.000570177	0.290005	0.000575144	0.483267	0.000580106	0.13105			0.000570434	0.081049	0.000566314	0.478671	0.00056128	0.16964			0.000565798	0.430467	0.000569146	1.12213	0.00058628	0.272305			0.000566829	0.659938	0.000571722	0.188554	0.000684551	1.55036			0.000573009	0.244604	0.000567601	1.05229	0.000514953	0.1392			0.000569919	0.098873
0.000705043	2.13217	0.000598784	1.01414	0.000564358	0.576078			0.000574297	0.293368	0.000579295	0.48719	0.000584042	0.1325			0.000574297	0.0817216	0.000570177	0.481249	0.000565316	0.170413			0.000569661	0.434503	0.000573267	1.13009	0.000589991	0.275175			0.000570692	0.664534	0.000575585	0.190459	0.000688843	1.55884			0.000576872	0.24651	0.000571722	1.06148	0.000518676	0.140594			0.000573782	0.0982004
0.000709767	2.14547	0.000603348	1.02378	0.000568652	0.582115			0.000578675	0.297964	0.000583446	0.491787	0.000587977	0.135665			0.00057816	0.0823942	0.00057404	0.48719	0.0005691	0.173375			0.000573267	0.437081	0.00057713	1.13995	0.000593701	0.277421			0.000574812	0.670475	0.000579448	0.191805	0.000693442	1.56731			0.000580478	0.248528	0.000575842	1.06877	0.000522166	0.14129			0.000577387	0.100779
0.000714175	2.15877	0.000607913	1.03221	0.000572947	0.589404			0.000582796	0.301215	0.000587337	0.496383	0.000591913	0.136456			0.000581765	0.0830668	0.00057816	0.491787	0.000573136	0.172731			0.00057713	0.44235	0.000580993	1.14724	0.000597412	0.280292			0.000578675	0.675744	0.000583053	0.195056	0.000697733	1.57664			0.000584341	0.251106	0.000579963	1.07863	0.000525657	0.14129			0.000581508	0.101451
0.000719213	2.1748	0.000612209	1.03932	0.000577241	0.594188			0.000587174	0.305923	0.000591229	0.501091	0.000596111	0.138697			0.000585371	0.0836273	0.000582281	0.497055	0.000576668	0.173375			0.000580993	0.446946	0.000584856	1.15509	0.000601653	0.284784			0.000582796	0.67978	0.000586916	0.195728	0.000702332	1.58497			0.000588461	0.255142	0.000583826	1.08648	0.000529147	0.14338			0.000585371	0.102797
0.000723937	2.18952	0.000616237	1.04699	0.000581283	0.600794			0.000591552	0.308502	0.00059512	0.504342	0.000600571	0.140279			0.000589234	0.0856451	0.000586659	0.502324	0.000580452	0.174921			0.000584856	0.450309	0.000588719	1.16305	0.000605628	0.288403			0.000586916	0.686282	0.000591037	0.198419	0.000707237	1.59602			0.000592324	0.257047	0.000587689	1.09444	0.000532638	0.144076			0.000589491	0.104142
0.00072929	2.2027	0.000620533	1.05476	0.000585325	0.606147			0.000595672	0.312425	0.000599011	0.508265	0.000604769	0.14107			0.000593097	0.0856451	0.000591037	0.50636	0.000584236	0.175694			0.000588976	0.454905	0.000592582	1.17224	0.000610134	0.291399			0.000591037	0.692223	0.0005949	0.199091	0.000712142	1.60449			0.000596445	0.26041	0.000591552	1.10363	0.000536128	0.145353			0.000593869	0.105487
0.000734328	2.22087	0.000624561	1.06056	0.000589114	0.6115			0.000599535	0.313098	0.000603422	0.514207	0.000609229	0.144102			0.000596702	0.0876629	0.000595415	0.512862	0.000588019	0.178012			0.000593354	0.460174	0.000596187	1.1802	0.000614375	0.295766			0.0005949	0.696259	0.00059902	0.200997	0.000717047	1.61627			0.000600565	0.264334	0.000595672	1.11025	0.000539851	0.145353			0.00059799	0.105487
0.000739681	2.23559	0.00062832	1.06954	0.000592904	0.616283			0.000603141	0.316461	0.000607313	0.51813	0.00061369	0.144893			0.000600565	0.0883355	0.000599535	0.516897	0.000591803	0.180202			0.000597475	0.464098	0.000600308	1.18872	0.000618881	0.300134			0.000598763	0.701527	0.000602883	0.20167	0.000722565	1.62646			0.000604428	0.268257	0.000599793	1.11888	0.000543574	0.147443			0.000602368	0.105487
0.000745035	2.25234	0.000632348	1.07534	0.000596693	0.620953			0.000607004	0.319712	0.000611464	0.524744	0.000617888	0.148058			0.000604428	0.0890081	0.000603398	0.523511	0.000595839	0.181748			0.000601853	0.470039	0.000604428	1.19668	0.000623386	0.304502			0.000602368	0.706796	0.000606746	0.203687	0.000727776	1.63651			0.000608549	0.270948	0.000603913	1.12807	0.00054753	0.14814			0.000606489	0.107393
0.000750073	2.26908	0.000636375	1.08246	0.000600735	0.627673			0.000610867	0.323075	0.000615615	0.52878	0.000622086	0.150431			0.000608549	0.0883355	0.000607261	0.52609	0.000600128	0.18252			0.000606231	0.474635	0.000609064	1.20654	0.000627892	0.308995			0.000606231	0.712065	0.000610609	0.205033	0.000732988	1.64843			0.000612412	0.27162	0.000607776	1.13603	0.000551253	0.14814			0.000610609	0.10941
0.000755111	2.2838	0.000640672	1.08947	0.000604524	0.632342			0.00061473	0.326326	0.000619506	0.532031	0.000625759	0.152672			0.000612927	0.0895686	0.000611124	0.531358	0.000604416	0.183293			0.000610352	0.479231	0.000613442	1.21708	0.000632133	0.312614			0.000610094	0.717334	0.000614215	0.206266	0.000737893	1.65848			0.000616275	0.274871	0.000611897	1.14455	0.000555209	0.151507			0.00061473	0.10941
0.000760149	2.30055	0.000644699	1.09724	0.000608566	0.639062			0.00061885	0.329577	0.000623138	0.537972	0.000629695	0.153463			0.000617305	0.092259	0.000615245	0.535282	0.000608705	0.184066			0.000614215	0.48394	0.00061782	1.22829	0.000636109	0.316982			0.000613957	0.722602	0.000618078	0.208956	0.000742491	1.66867			0.000620138	0.278234	0.000616017	1.15318	0.000558932	0.1529			0.000618593	0.110083
0.000765188	2.31444	0.000648727	1.1049	0.000612608	0.644415			0.000622713	0.334285	0.000627029	0.53999	0.00063363	0.155045			0.000621941	0.0929316	0.000619108	0.53999	0.000612741	0.186256			0.000618078	0.487863	0.000622198	1.23625	0.000639819	0.320726			0.000618078	0.727871	0.000621941	0.210301	0.00074709	1.67786			0.000624001	0.280813	0.00061988	1.16103	0.000562423	0.152203			0.000622456	0.108738
0.000769911	2.32916	0.000652755	1.11071	0.000616398	0.649768			0.000626834	0.336191	0.000630402	0.545259	0.000637566	0.155836			0.000626061	0.0942769	0.000623228	0.545259	0.000617029	0.188574			0.000621941	0.492459	0.000626319	1.24611	0.000643795	0.322847			0.000622456	0.734485	0.000626061	0.21288	0.000751688	1.68633			0.000628121	0.284736	0.000623486	1.16966	0.000566146	0.15499			0.000626319	0.110756
0.000774634	2.34448	0.000656782	1.11914	0.000620187	0.654438			0.000630697	0.339554	0.000634293	0.549182	0.000641501	0.158869			0.000630182	0.0948374	0.000627091	0.549855	0.000621066	0.188574			0.000625803	0.496383	0.000630182	1.25463	0.000647771	0.326591			0.000626576	0.739754	0.000630182	0.214897	0.000756287	1.69567			0.000632499	0.289445	0.000627349	1.17684	0.000569403	0.156267			0.000630439	0.110083
0.000779358	2.35778	0.00066081	1.1256	0.000623976	0.659791			0.000634817	0.34415	0.000638184	0.553778	0.000645699	0.15966			0.000634045	0.0961826	0.000631212	0.553778	0.000624849	0.19012			0.000629667	0.500418	0.000634045	1.26259	0.000652011	0.331708			0.000630954	0.746928	0.000634817	0.218148	0.000760885	1.705			0.000636877	0.292695	0.000631212	1.18479	0.000572661	0.15499			0.000634302	0.112661
0.000784081	2.37251	0.000664838	1.1326	0.000627766	0.666511			0.00063868	0.346728	0.000642076	0.558375	0.000649897	0.162824			0.000637908	0.0961826	0.000635075	0.55972	0.000628633	0.193083			0.000633787	0.503669	0.000637908	1.27111	0.000656252	0.334703			0.000635332	0.75287	0.000639195	0.220839	0.000765484	1.71505			0.000641255	0.296619	0.000635075	1.19208	0.000576384	0.15499			0.000638165	0.112661
0.000789119	2.38711	0.000668597	1.13972	0.000631302	0.67118			0.000642543	0.350764	0.000646227	0.563643	0.000653833	0.164274			0.000641771	0.0982004	0.000638938	0.563643	0.000632417	0.194628			0.00063765	0.508938	0.000641771	1.2784	0.000660493	0.339071			0.000639453	0.758811	0.000643831	0.222184	0.000770082	1.72352			0.000645376	0.300655	0.000638938	1.19993	0.000579875	0.156963			0.000642286	0.114007
0.000794158	2.40243	0.000672625	1.14618	0.000635092	0.677217			0.000646149	0.354015	0.000650118	0.568912	0.000657768	0.166647			0.000645891	0.0982004	0.000642801	0.568912	0.000636201	0.196174			0.000641771	0.514207	0.000645891	1.28826	0.000664733	0.344936			0.000643573	0.76408	0.000647951	0.22409	0.000774987	1.73371			0.000649239	0.301888	0.000643058	1.21047	0.000583598	0.158356			0.000646149	0.115352
0.000798881	2.41787	0.000676652	1.15384	0.000638881	0.68257			0.000650012	0.358611	0.000654528	0.572948	0.000661966	0.167438			0.000650012	0.100218	0.000646406	0.572948	0.000639985	0.196947			0.000645633	0.518803	0.000649754	1.29622	0.000668974	0.347806			0.000647694	0.770021	0.000651814	0.225435	0.000779892	1.74549			0.000653359	0.306484	0.000647179	1.21842	0.000587321	0.161143			0.000650012	0.115352
0.000803605	2.43045	0.000680949	1.16096	0.00064267	0.687923			0.000653617	0.360629	0.000658938	0.578889	0.000665902	0.170471			0.000654132	0.101451	0.000650269	0.576199	0.000644021	0.19772			0.000649754	0.524072	0.000653875	1.30541	0.00067295	0.353048			0.000651557	0.774617	0.000655677	0.228125	0.000784797	1.75482			0.000657222	0.311192	0.000651557	1.22829	0.000591044	0.161723			0.000653875	0.116697
0.000808013	2.44577	0.000685245	1.16873	0.000646712	0.693959			0.000657737	0.364552	0.000663608	0.58483	0.000669575	0.171262			0.000658253	0.101451	0.000653875	0.581467	0.000647805	0.200682			0.000653617	0.528107	0.000657737	1.31337	0.00067666	0.358164			0.00065542	0.781231	0.00065954	0.229358	0.000789395	1.76573			0.000661085	0.313098	0.000655935	1.23815	0.000594534	0.163116			0.00065748	0.117258
0.000812736	2.45978	0.000689809	1.17902	0.000651007	0.700679			0.000661858	0.369148	0.000667759	0.59066	0.000673248	0.173635			0.000662116	0.100779	0.000657737	0.586063	0.000651841	0.202228			0.00065748	0.532703	0.0006616	1.32458	0.000680636	0.360286			0.000659283	0.785827	0.000663403	0.231376	0.000793994	1.7742			0.000664948	0.315788	0.000660055	1.24679	0.000598025	0.163813			0.000661343	0.118603
0.000817145	2.47367	0.000694643	1.18734	0.000655049	0.706715			0.000665979	0.372511	0.00067191	0.594695	0.000677184	0.176008			0.000665979	0.102124	0.000661858	0.589427	0.000655625	0.204547			0.000661343	0.535954	0.000665464	1.33176	0.000684347	0.364779			0.000663146	0.791769	0.000667266	0.232721	0.000798286	1.78354			0.000668811	0.319712	0.000664176	1.25531	0.000601515	0.165206			0.000664948	0.119275
0.000821868	2.48697	0.000698939	1.19577	0.000659343	0.713321			0.000670357	0.375762	0.00067606	0.599291	0.000681382	0.178249			0.000670099	0.100218	0.000666236	0.59604	0.000659661	0.206736			0.000665206	0.541223	0.000669326	1.33972	0.000688322	0.369147			0.000667266	0.797037	0.000671387	0.234627	0.000802884	1.79359			0.000672674	0.324308	0.000668039	1.26461	0.000604773	0.166599			0.000669069	0.119948
0.000826592	2.503	0.000703504	1.20475	0.000663638	0.719358			0.000674735	0.381704	0.000679952	0.60456	0.00068558	0.179831			0.000673705	0.102797	0.000670357	0.602542	0.000663193	0.209055			0.000669326	0.545259	0.000673189	1.34768	0.000692563	0.373514			0.000671129	0.802979	0.00067525	0.236645	0.000807482	1.80292			0.000676537	0.327671	0.000671902	1.27178	0.000608263	0.167296			0.000672932	0.121966
0.00083163	2.51773	0.0007078	1.21373	0.00066768	0.726761			0.000679113	0.384954	0.000683843	0.609829	0.00069004	0.182996			0.000677567	0.102124	0.000674992	0.607811	0.000666977	0.210601			0.000673189	0.550527	0.000677052	1.35687	0.000696539	0.378631			0.00067525	0.807687	0.00067937	0.23799	0.000812387	1.81297			0.0006804	0.330922	0.000675765	1.28042	0.000611521	0.169269			0.000677052	0.121966
0.000836668	2.53376	0.000711828	1.22019	0.000671722	0.732797			0.000683233	0.38899	0.000687735	0.613752	0.000694501	0.185237			0.00068143	0.102797	0.00067937	0.613752	0.000670509	0.211245			0.00067731	0.554451	0.000680915	1.36539	0.00070078	0.381626			0.000679113	0.814861	0.000683233	0.241241	0.000817292	1.8223			0.000684521	0.334845	0.000679885	1.28961	0.000615012	0.169269			0.000681688	0.124544
0.000842021	2.54848	0.000716124	1.2273	0.000675764	0.738834			0.000687354	0.392914	0.000691626	0.617788	0.000698961	0.188401			0.000685293	0.103469	0.000683491	0.619021	0.000674293	0.21279			0.00068143	0.559047	0.000684778	1.37469	0.000705285	0.385994			0.000682976	0.820803	0.000687096	0.242586	0.000822197	1.83408			0.000688384	0.337536	0.000683748	1.29824	0.000618502	0.171359			0.000686066	0.125889
0.000847374	2.56523	0.000720152	1.23442	0.000679553	0.744187			0.000691217	0.396837	0.000695777	0.623729	0.000703159	0.190642			0.000689156	0.104142	0.000687611	0.62429	0.000678329	0.213563			0.000685809	0.564316	0.000688899	1.38389	0.000709526	0.391111			0.000686839	0.826071	0.000690959	0.245165	0.000827409	1.84599			0.000692504	0.341459	0.000687869	1.30743	0.000622225	0.171359			0.000690444	0.125889
0.000852413	2.58268	0.000724448	1.24209	0.000683343	0.750223			0.00069508	0.400873	0.000699668	0.628326	0.000707357	0.193016			0.000693277	0.103469	0.000691474	0.628998	0.000682113	0.215882			0.000689929	0.570257	0.000693277	1.39252	0.000714032	0.397725			0.000690702	0.832013	0.000694822	0.24651	0.000832314	1.85604			0.000696367	0.345383	0.000691732	1.31405	0.000625948	0.174029			0.000694822	0.127235
0.000857451	2.598	0.000728475	1.2492	0.000687132	0.755576			0.000698943	0.405469	0.000703819	0.632922	0.000711555	0.194598			0.000697398	0.104814	0.000695337	0.633594	0.000686401	0.216654			0.000694307	0.574853	0.000697398	1.40305	0.000718538	0.40072			0.000694565	0.835936	0.000698685	0.2492	0.000837525	1.86624			0.00070023	0.348746	0.000695852	1.32391	0.000629904	0.175423			0.000698685	0.127907
0.000862174	2.61415	0.000732772	1.25752	0.000690921	0.761613			0.000703063	0.408047	0.00070771	0.638863	0.000715228	0.19763			0.000701518	0.106047	0.0006992	0.63819	0.000690689	0.219617			0.000698685	0.58214	0.000701776	1.41157	0.000722778	0.406585			0.000698428	0.841317	0.000702548	0.251106	0.00084243	1.87715			0.000704093	0.351997	0.000699715	1.33243	0.00063386	0.176119			0.000702548	0.127907
0.000867213	2.62875	0.000736799	1.2653	0.000694963	0.768332			0.000706926	0.412643	0.000711861	0.644804	0.000719164	0.199212			0.000705896	0.108738	0.000703063	0.643459	0.000694978	0.222708			0.000702548	0.585391	0.000705896	1.42088	0.000726754	0.411702			0.000702291	0.847146	0.000706411	0.253124	0.000847029	1.88821			0.000707699	0.35536	0.000703578	1.34174	0.000637816	0.178789			0.000706411	0.128468
0.000871936	2.64277	0.000741096	1.27307	0.000698752	0.774369			0.000711047	0.416006	0.000715752	0.648055	0.000723099	0.200003			0.000710274	0.110083	0.000707184	0.648728	0.000699266	0.223481			0.000706411	0.591332	0.000710017	1.43074	0.000730465	0.415446			0.000706154	0.852527	0.000710532	0.254469	0.000851627	1.89754			0.000711562	0.357266	0.000707441	1.34891	0.000641539	0.178789			0.000710017	0.12914
0.000876974	2.65737	0.000745123	1.28073	0.000702794	0.779722			0.000715167	0.41993	0.000719384	0.652651	0.000727297	0.200794			0.000714652	0.110756	0.000711304	0.653324	0.000703303	0.226444			0.000710532	0.595368	0.00071388	1.44061	0.00073444	0.420562			0.000710532	0.858357	0.000714652	0.256375	0.000856226	1.90673			0.000715425	0.361974	0.000711047	1.35754	0.000645262	0.180183			0.00071388	0.130485
0.000881698	2.67411	0.000749151	1.28785	0.000706584	0.787011			0.000719288	0.424526	0.000723276	0.65736	0.000731233	0.203035			0.000718773	0.110756	0.000715167	0.659265	0.000707086	0.22799			0.000714395	0.600637	0.000717743	1.44722	0.000738416	0.425679			0.000714652	0.865643	0.00071903	0.259065	0.000860824	1.91606			0.000719545	0.365225	0.00071491	1.36539	0.000648752	0.182272			0.000717743	0.131158
0.000886736	2.68955	0.000753179	1.29551	0.000710373	0.793047			0.000723151	0.427889	0.000726908	0.662628	0.000735431	0.207782			0.000722636	0.113334	0.000719288	0.664534	0.000711123	0.230952			0.000718515	0.60456	0.000721605	1.45574	0.000742392	0.428549			0.00071903	0.871584	0.000723151	0.261083	0.000865423	1.92539			0.000723923	0.369821	0.000718515	1.37402	0.000652475	0.183666			0.000721863	0.132503
0.000891774	2.70416	0.000756938	1.30197	0.00071391	0.799084			0.000727014	0.43114	0.000731058	0.667225	0.000739366	0.208573			0.000726499	0.113334	0.000723151	0.66913	0.000714654	0.232498			0.000722378	0.609156	0.000725726	1.46561	0.000746632	0.433042			0.000723408	0.878198	0.000727786	0.263661	0.000870327	1.93803			0.000728301	0.373184	0.000722378	1.38063	0.000655966	0.184362			0.000725984	0.131831
0.000896813	2.72031	0.000760965	1.30975	0.000717699	0.804437			0.000730877	0.435736	0.00073495	0.672493	0.000743564	0.210814			0.000730362	0.114007	0.000727014	0.674399	0.000718438	0.234044			0.000726499	0.614425	0.000729847	1.47491	0.000750608	0.438907			0.000727529	0.88414	0.000731907	0.267585	0.000874926	1.9465			0.000732679	0.378453	0.000726241	1.39117	0.000659689	0.184362			0.000729847	0.133176
0.000901851	2.73634	0.000764993	1.31621	0.000721488	0.810473			0.000734482	0.439099	0.000739101	0.677089	0.0007475	0.21556			0.000734225	0.114679	0.000730877	0.68034	0.000722222	0.236362			0.000730619	0.619694	0.000733967	1.48478	0.000754849	0.443275			0.000731649	0.890081	0.000736027	0.269603	0.000879831	1.95827			0.000737057	0.382376	0.000730619	1.39902	0.000663412	0.187032			0.000733967	0.135082
0.000906574	2.75165	0.000769021	1.32518	0.000725025	0.817876			0.000738345	0.443695	0.000743511	0.685049	0.000751436	0.217011			0.000738088	0.115352	0.000734482	0.684376	0.000726006	0.237779			0.000734482	0.62429	0.000738088	1.49464	0.000758824	0.449889			0.000735512	0.896022	0.00073989	0.27162	0.000884429	1.96847			0.000741436	0.388318	0.000735255	1.41023	0.000666902	0.190399			0.000738088	0.137099
0.000911298	2.76567	0.000773317	1.33099	0.000728814	0.823913			0.000742208	0.447619	0.000747662	0.689645	0.000755371	0.218593			0.000741951	0.116697	0.000738345	0.690317	0.000730042	0.239325			0.000738345	0.628998	0.000741951	1.50193	0.0007628	0.454257			0.000739375	0.900619	0.000743753	0.270948	0.000889334	1.97852			0.000745298	0.390223	0.000739633	1.42144	0.000670626	0.191096			0.000741951	0.137099
0.000916021	2.77897	0.000777613	1.33996	0.000732856	0.829266			0.000746071	0.450982	0.000752072	0.696259	0.000759307	0.221757			0.000746071	0.117258	0.000741951	0.694241	0.000734078	0.240097			0.000741951	0.634267	0.000745814	1.51247	0.000767041	0.459374			0.000743238	0.905887	0.000747616	0.272293	0.000893933	1.98699			0.000749161	0.393586	0.000744011	1.43007	0.000674116	0.191792			0.000745814	0.139117
0.00092043	2.79286	0.000782178	1.34905	0.000737151	0.835302			0.000750192	0.454233	0.000756482	0.69951	0.000763242	0.22558			0.000749934	0.118603	0.000746071	0.69951	0.000737862	0.242416			0.000745814	0.63819	0.000749677	1.52166	0.000770752	0.463867			0.000747101	0.912501	0.000751479	0.276217	0.000898225	1.99632			0.000753024	0.398182	0.000748389	1.43859	0.000677839	0.195275			0.000749677	0.139678
0.000925153	2.80687	0.000786743	1.35671	0.000741446	0.843389			0.000754312	0.460847	0.000760633	0.706796	0.00076744	0.22558			0.000753797	0.117258	0.000749934	0.706124	0.000741898	0.244606			0.000749419	0.642787	0.00075354	1.52962	0.000774727	0.468234			0.000750964	0.919115	0.0007556	0.275544	0.000902823	2.00723			0.000756887	0.400873	0.000752252	1.44913	0.000681329	0.195275			0.00075354	0.141696
0.000930191	2.8229	0.000791039	1.36635	0.000745488	0.851361			0.00075869	0.46477	0.000764784	0.711392	0.000771376	0.230195			0.000757918	0.118603	0.000754055	0.710047	0.000745682	0.246151			0.000753024	0.648055	0.000757145	1.53881	0.000778703	0.473351			0.000755085	0.924945	0.000759463	0.278795	0.000907115	2.01743			0.00076075	0.404796	0.000756115	1.45709	0.00068482	0.196552			0.00075766	0.143041
0.000934915	2.83834	0.000795604	1.37609	0.000749782	0.857398			0.000763068	0.469366	0.000768416	0.715988	0.000775836	0.230986			0.000761523	0.118603	0.000758433	0.715988	0.000749466	0.247697			0.000756887	0.652651	0.000761008	1.5461	0.000782679	0.477719			0.000759205	0.930886	0.000763583	0.28014	0.000911713	2.02834			0.000764613	0.409392	0.000759978	1.46561	0.000688078	0.197945			0.000761781	0.143041
0.000939953	2.85294	0.000799631	1.3831	0.000753824	0.864801			0.000767189	0.475308	0.000772307	0.721257	0.000780034	0.23415			0.000765386	0.119948	0.000762811	0.720585	0.000752746	0.249887			0.00076075	0.65792	0.000764613	1.55405	0.000786654	0.48296			0.000763068	0.936827	0.000767704	0.284176	0.000916618	2.03767			0.000768734	0.412643	0.000763841	1.47558	0.000691335	0.199339			0.000766159	0.144386
0.000945306	2.86969	0.000803927	1.39087	0.000757866	0.87209			0.000771309	0.477998	0.000776198	0.725181	0.000784232	0.236391			0.000768991	0.122526	0.000767189	0.727871	0.000756529	0.251433			0.000764871	0.661956	0.000768476	1.56392	0.00079116	0.489575			0.000767189	0.942769	0.000771567	0.285409	0.000921523	2.047			0.000772854	0.416006	0.000767961	1.48276	0.000694826	0.200732			0.000770537	0.145619
0.000950659	2.88714	0.000807955	1.39919	0.000761655	0.879493			0.00077543	0.482594	0.00078009	0.730449	0.000788692	0.241138			0.000772854	0.123199	0.000771309	0.732467	0.000760061	0.252978			0.000768991	0.66857	0.000772339	1.57244	0.000795666	0.493942			0.000771052	0.949383	0.00077543	0.286754	0.000926735	2.05878			0.000776717	0.421275	0.000772082	1.49206	0.000698549	0.202009			0.000774657	0.146964
0.000956012	2.90329	0.000811983	1.40631	0.000765445	0.884163			0.000779293	0.485845	0.000783981	0.736391	0.000793415	0.243379			0.000776717	0.123871	0.000775687	0.739081	0.000763845	0.254524			0.00077337	0.673838	0.00077646	1.58107	0.000800172	0.501305			0.000774657	0.954651	0.000779293	0.288772	0.000931946	2.07141			0.00078058	0.424526	0.000775945	1.50193	0.000702272	0.204099			0.000779035	0.148309
0.000961051	2.92003	0.000816279	1.41408	0.000769234	0.891566			0.000783156	0.489881	0.000788132	0.74166	0.000797613	0.245752			0.00078058	0.125889	0.000779808	0.742332	0.000767881	0.25607			0.000777748	0.679107	0.00078058	1.59026	0.000804677	0.504924			0.00077852	0.960593	0.000782898	0.292023	0.000937158	2.08405			0.000784443	0.428562	0.000780065	1.50921	0.000706228	0.205492			0.000782898	0.148982
0.000965774	2.93535	0.000820307	1.42175	0.000773276	0.898286			0.000787019	0.494477	0.000792283	0.746368	0.000801549	0.247334			0.000784701	0.125217	0.000783671	0.748273	0.000771917	0.260578			0.000782126	0.685609	0.000784958	1.60013	0.000808918	0.51079			0.000782126	0.966534	0.000786504	0.293368	0.000942369	2.09596			0.000788306	0.431813	0.000783928	1.51975	0.000709951	0.206188			0.000786761	0.15156
0.000970497	2.94936	0.000824334	1.42952	0.000777318	0.904322			0.000791139	0.497728	0.000796174	0.752197	0.000805484	0.249575			0.000789079	0.125889	0.000787534	0.754887	0.000775954	0.262124			0.000786246	0.690317	0.000789336	1.61067	0.000812894	0.516655			0.000785989	0.97113	0.000790367	0.296619	0.000947274	2.10601			0.000792169	0.437081	0.000788049	1.52894	0.000713907	0.207581			0.000790624	0.150888
0.000975221	2.96468	0.000828362	1.43664	0.000781107	0.911612			0.000795002	0.502324	0.000800325	0.756905	0.00080942	0.253531			0.000793457	0.127907	0.000791397	0.758138	0.000780494	0.265086			0.000790367	0.696819	0.000793715	1.62132	0.000816869	0.521772			0.000789852	0.975726	0.000793972	0.297964	0.000951873	2.11535			0.00079629	0.439099	0.000791912	1.5369	0.00071763	0.210252			0.000794487	0.152906
0.000979944	2.98071	0.00083239	1.44561	0.000785149	0.917648			0.000799123	0.507032	0.000804216	0.763407	0.000813355	0.255113			0.000797835	0.128468	0.00079526	0.76408	0.000784783	0.267405			0.00079423	0.703433	0.000798093	1.63185	0.000820845	0.526265			0.000793715	0.983013	0.000798093	0.299309	0.000956471	2.12712			0.000800153	0.443023	0.000795517	1.54542	0.000721353	0.212341			0.00079835	0.154251
0.000984667	2.9933	0.000836686	1.45207	0.000788939	0.925051			0.000802986	0.510956	0.000807848	0.768115	0.000817553	0.256563			0.000801956	0.127907	0.00079938	0.770021	0.000788819	0.269594			0.000798093	0.706796	0.000802213	1.64172	0.000824821	0.531381			0.000797835	0.989627	0.000801956	0.299982	0.00096107	2.13645			0.000804273	0.447619	0.000799123	1.55462	0.000725076	0.213038			0.000802213	0.155596
0.000989706	3.00945	0.000840714	1.46105	0.00079298	0.931088			0.000806849	0.514879	0.00081174	0.772711	0.000821751	0.260518			0.000806076	0.12914	0.000803243	0.774617	0.000792855	0.272686			0.000801956	0.712738	0.000806076	1.65024	0.000828796	0.537247			0.000802213	0.996241	0.000806334	0.301215	0.000965668	2.14751			0.000808394	0.452215	0.000802986	1.56325	0.000728566	0.215012			0.000806076	0.158847
0.000994429	3.02477	0.000844473	1.46882	0.00079677	0.939744			0.000810969	0.520148	0.000815371	0.77798	0.000825687	0.263551			0.000809682	0.129813	0.000807364	0.779998	0.000796891	0.275004			0.000806076	0.717334	0.000809939	1.66021	0.000833037	0.540866			0.000806591	1.00218	0.000810712	0.304578	0.000970266	2.15756			0.000812514	0.457484	0.000806849	1.57053	0.000732057	0.217101			0.000809939	0.158847
0.000999153	3.03878	0.000848232	1.47517	0.000800812	0.944527			0.000814575	0.522839	0.000819263	0.782576	0.000829885	0.266715			0.000813802	0.131158	0.000811227	0.785827	0.000800675	0.275648			0.000810454	0.722602	0.000813802	1.66873	0.000837013	0.54748			0.000810969	1.01003	0.000815347	0.308502	0.000975171	2.16861			0.000816892	0.461519	0.000810712	1.58107	0.000735547	0.218495			0.000813802	0.160865
0.00100419	3.05481	0.00085226	1.48229	0.000804601	0.951816			0.000818438	0.527435	0.000823414	0.7865	0.000834083	0.268297			0.000817408	0.132503	0.00081509	0.790535	0.000804459	0.27874			0.000814575	0.729216	0.000817665	1.67602	0.000841254	0.552597			0.00081509	1.01664	0.000819468	0.309847	0.00097977	2.17867			0.000821013	0.465443	0.000814832	1.58768	0.00073927	0.220468			0.000817923	0.161537
0.00100923	3.07084	0.000856019	1.49072	0.00080839	0.957853			0.000822043	0.531358	0.000827564	0.793786	0.000837756	0.271329			0.000821528	0.132503	0.000818695	0.795132	0.000808243	0.280285			0.000818438	0.734485	0.000821528	1.68589	0.000845494	0.558462			0.00081921	1.02258	0.000823846	0.313098	0.000984368	2.18972			0.000825133	0.470712	0.000818953	1.59946	0.000742761	0.222558			0.000822043	0.164116
0.00101395	3.08687	0.000860315	1.49773	0.00081218	0.965256			0.000825906	0.534721	0.000831975	0.798383	0.000841429	0.273702			0.000825649	0.135082	0.000822558	0.8004	0.000812279	0.282475			0.000822301	0.738409	0.000825649	1.69441	0.000849735	0.564452			0.000823073	1.0292	0.000827709	0.315788	0.000989273	2.20063			0.000829254	0.475308	0.000823073	1.60876	0.000746251	0.223951			0.000825906	0.164116
0.00101868	3.10088	0.000864343	1.50616	0.000815969	0.971976			0.000829769	0.539317	0.000836385	0.805669	0.000845103	0.275153			0.000829769	0.135082	0.000826164	0.804324	0.000816315	0.284794			0.000826164	0.745023	0.000829512	1.70438	0.000853976	0.569569			0.000827194	1.03514	0.000831829	0.317694	0.000993872	2.21083			0.000833117	0.478671	0.000827709	1.61997	0.000749974	0.223951			0.000829769	0.164788
0.00102308	3.1156	0.000868908	1.51448	0.000820011	0.979379			0.000833375	0.543241	0.000840795	0.81161	0.000849038	0.278317			0.00083389	0.135082	0.000830284	0.80892	0.000820351	0.287112			0.000830027	0.750964	0.000833375	1.71357	0.000857951	0.574685			0.000831057	1.04175	0.000835435	0.319712	0.00099847	2.22088			0.00083698	0.481922	0.000831829	1.62983	0.000753697	0.225228			0.000833632	0.166134
0.00102781	3.12879	0.000873204	1.52357	0.000824306	0.985301			0.000837495	0.54851	0.000844946	0.818224	0.000852711	0.278317			0.000837753	0.134409	0.00083389	0.814189	0.000824388	0.290075			0.00083389	0.75556	0.000837495	1.72277	0.000861927	0.579802			0.00083492	1.04702	0.000839298	0.322402	0.00100307	2.23279			0.000840843	0.485845	0.000836207	1.6397	0.000757188	0.228711			0.000837238	0.166806
0.00103222	3.1428	0.000877769	1.53254	0.0008286	0.994755			0.000841616	0.552433	0.000849097	0.822821	0.000856647	0.281481			0.000841873	0.134409	0.00083801	0.820803	0.000828424	0.292393			0.000837495	0.762174	0.000841358	1.7314	0.000865903	0.584919			0.00083904	1.05352	0.000843418	0.326326	0.00100767	2.24198			0.000844963	0.489881	0.000840328	1.649	0.000760446	0.230104			0.000841101	0.169384
0.00103694	3.15752	0.000882333	1.54218	0.000832895	1.00273			0.000845994	0.558375	0.000853247	0.828762	0.000860583	0.283722			0.000845736	0.135754	0.000842131	0.825399	0.000832208	0.294583			0.000841358	0.764752	0.000845221	1.74126	0.000869878	0.589287			0.000843161	1.05947	0.000847281	0.326998	0.00101257	2.2539			0.000849084	0.494477	0.000844448	1.65887	0.000763936	0.232078			0.000844963	0.169384
0.00104166	3.17284	0.000886898	1.55116	0.000836937	1.01081			0.000850372	0.563643	0.000857139	0.834031	0.000864781	0.286886			0.000849599	0.136427	0.000846509	0.832013	0.000835992	0.296129			0.000845479	0.770694	0.000849084	1.74922	0.000873854	0.597398			0.000847281	1.06675	0.000851402	0.331594	0.00101717	2.26223			0.000853205	0.497728	0.000848311	1.66941	0.000767194	0.232775			0.000849084	0.172075
0.00104639	3.18685	0.000891194	1.55959	0.000840726	1.01753			0.00085475	0.567679	0.000860771	0.837954	0.000869241	0.289919			0.000853462	0.138445	0.000850887	0.837954	0.000839523	0.296129			0.000849342	0.775962	0.000852947	1.75976	0.000878095	0.601766			0.000851402	1.07269	0.000855265	0.331594	0.00102177	2.27587			0.000857325	0.504342	0.000852174	1.67669	0.000770684	0.234864			0.000853205	0.173981
0.00105174	3.20359	0.000895222	1.56791	0.000844515	1.02357			0.000859128	0.57362	0.000864662	0.843896	0.000873439	0.292292			0.000857325	0.138445	0.000855265	0.843223	0.000843055	0.297674			0.000853462	0.781904	0.00085681	1.76828	0.000882601	0.607756			0.000855265	1.07931	0.000859385	0.334845	0.00102698	2.28592			0.000861188	0.508265	0.000856037	1.68454	0.000774175	0.235561			0.000857583	0.175326
0.00105709	3.22105	0.000899518	1.57502	0.000848052	1.03029			0.000862991	0.578216	0.000868553	0.849837	0.000878162	0.294665			0.000861188	0.141696	0.000859385	0.851182	0.000846839	0.299993			0.000857583	0.787845	0.000860673	1.77624	0.000887371	0.613622			0.000859385	1.08592	0.000863506	0.338208	0.00103189	2.29855			0.000865051	0.512301	0.000860158	1.69508	0.000777665	0.238928			0.000861961	0.178016
0.00106245	3.23922	0.000903546	1.5828	0.000851841	1.03621			0.000867111	0.58214	0.000872704	0.855106	0.000882622	0.29928			0.000865051	0.141023	0.000863506	0.856451	0.000850623	0.300766			0.000861961	0.793786	0.000864794	1.78745	0.000891877	0.619487			0.000863248	1.09119	0.000867369	0.338881	0.00103679	2.30961			0.000868914	0.516897	0.000864021	1.70371	0.000781388	0.242295			0.000866339	0.180595
0.0010678	3.25454	0.000907573	1.59112	0.000855631	1.0443			0.000870974	0.588081	0.000876855	0.862392	0.00088682	0.300862			0.000869172	0.143713	0.000867369	0.86172	0.000854407	0.303728			0.000866339	0.801073	0.000868914	1.79731	0.000896118	0.626101			0.000866854	1.09713	0.000870974	0.341459	0.001042	2.32138			0.000872777	0.520148	0.000867884	1.7129	0.000785344	0.244384			0.000870717	0.181267
0.00107284	3.2727	0.00091187	1.59889	0.00085942	1.04965			0.000874837	0.592005	0.000880746	0.866316	0.000890755	0.301521			0.000873292	0.146292	0.000871489	0.869006	0.000858443	0.30682			0.000870717	0.808247	0.000873292	1.80718	0.000900359	0.631967			0.000870717	1.10363	0.000874837	0.343477	0.00104721	2.3333			0.000876382	0.525417	0.000872004	1.72277	0.0007893	0.245081			0.000874837	0.183285
0.00107819	3.28945	0.000915897	1.60721	0.000863462	1.05774			0.0008787	0.596601	0.000884897	0.871584	0.000894691	0.302312			0.000877413	0.146292	0.000875352	0.874275	0.000862479	0.310555			0.000874837	0.814189	0.000877413	1.81772	0.000904334	0.637083			0.000874322	1.11025	0.000878443	0.346055	0.00105212	2.3468			0.000879988	0.527435	0.000875867	1.73073	0.000793488	0.247867			0.0008787	0.185863
0.00108291	3.30346	0.000920194	1.61619	0.000867504	1.06571			0.000882821	0.600637	0.000888789	0.877526	0.000898627	0.306267			0.000881791	0.146964	0.000879215	0.879544	0.000866767	0.312874			0.000878958	0.818897	0.000881791	1.82758	0.000908045	0.642949			0.000878185	1.11484	0.000882306	0.347401	0.00105702	2.35685			0.000883851	0.532031	0.00087973	1.74059	0.000797211	0.249841			0.000882563	0.186536
0.00108764	3.32091	0.00092449	1.62331	0.000871546	1.07175			0.000886941	0.605233	0.00089268	0.882122	0.000902825	0.308508			0.000886169	0.149655	0.000883336	0.886718	0.000871056	0.315836			0.000882821	0.824726	0.000885911	1.83756	0.000911756	0.648065			0.000882048	1.12146	0.000886169	0.349418	0.00106162	2.36618			0.000887714	0.535282	0.000883593	1.75046	0.000800934	0.251931			0.000886426	0.187881
0.00109268	3.33552	0.000928517	1.63239	0.000875335	1.08052			0.000890804	0.609829	0.000896571	0.888063	0.000907023	0.31009			0.000890289	0.152233	0.000887199	0.890754	0.000875344	0.320345			0.000886684	0.830107	0.000890289	1.8481	0.000915731	0.653182			0.000886169	1.1274	0.000890547	0.352669	0.00106622	2.37795			0.000891577	0.541223	0.000887199	1.75841	0.000804425	0.254601			0.000890289	0.189787
0.0010974	3.35096	0.000932814	1.64071	0.000879377	1.08712			0.000894925	0.61577	0.000900463	0.894677	0.000911483	0.312464			0.00089441	0.152906	0.000891319	0.896695	0.00087938	0.32189			0.000890547	0.835376	0.000893895	1.85729	0.000919707	0.659048			0.000890289	1.13469	0.000894667	0.356032	0.00107082	2.38901			0.000895697	0.545931	0.000891062	1.76693	0.000807915	0.255994			0.000894152	0.191805
0.00110244	3.36556	0.000936573	1.64783	0.000882914	1.09453			0.000899045	0.621039	0.000904354	0.897928	0.000915418	0.313255			0.000898273	0.154923	0.00089544	0.902636	0.000883164	0.325755			0.000894152	0.841317	0.000897758	1.86592	0.000923948	0.665662			0.000894667	1.14253	0.000899045	0.357938	0.00107572	2.39906			0.000900075	0.550527	0.000894667	1.77624	0.000811406	0.258084			0.000898273	0.19315
0.00110716	3.381	0.000940601	1.65549	0.000886703	1.10193			0.000902908	0.624962	0.000908505	0.90387	0.000919354	0.316287			0.000902136	0.156157	0.000899303	0.907905	0.000886948	0.326527			0.000898273	0.845241	0.000901621	1.87511	0.000928188	0.67003			0.000899045	1.14915	0.000903423	0.359956	0.00108032	2.41011			0.000904453	0.555124	0.00089853	1.78543	0.000814896	0.259477			0.000902136	0.195056
0.0011122	3.39774	0.00094436	1.66392	0.00089024	1.10592			0.000906771	0.630904	0.000912396	0.909811	0.00092329	0.317869			0.000905741	0.157502	0.000903166	0.914407	0.000890984	0.327944			0.000902136	0.852527	0.000905484	1.88498	0.000932164	0.678141			0.000903166	1.15576	0.000907544	0.363207	0.00108523	2.42189			0.000908832	0.561065	0.000902651	1.79462	0.000818154	0.261451			0.000906256	0.197746
0.00111692	3.41235	0.000948387	1.67038	0.000893777	1.11469			0.000910634	0.634939	0.000916547	0.915752	0.000927225	0.321693			0.000909604	0.15952	0.000907029	0.920348	0.000894768	0.32949			0.000906256	0.857796	0.000909347	1.89159	0.000936405	0.683258			0.000907286	1.16372	0.000911922	0.36657	0.00109013	2.43366			0.00091321	0.566334	0.000906771	1.8046	0.000821877	0.264237			0.000910119	0.200997
0.00112196	3.42921	0.000952147	1.67805	0.000897566	1.12004			0.000914497	0.63819	0.000920698	0.921694	0.000931161	0.324066			0.000913467	0.160865	0.000910892	0.92629	0.000898804	0.333998			0.000910119	0.864298	0.000913467	1.90213	0.00094038	0.688499			0.000911407	1.17022	0.000915785	0.369148	0.00109473	2.44472			0.00091733	0.571602	0.000911149	1.81447	0.0008256	0.266211			0.000913982	0.20167
0.00112668	3.44381	0.000956443	1.68702	0.000901355	1.12733			0.00091836	0.644132	0.000925108	0.925617	0.000935096	0.325648			0.000917588	0.161537	0.000914755	0.931558	0.000902588	0.335544			0.000913982	0.866988	0.00091733	1.91267	0.000944356	0.694989			0.00091527	1.17616	0.000919648	0.370493	0.00109933	2.45563			0.000921451	0.576199	0.000915527	1.82568	0.00082909	0.27039			0.000917845	0.202342
0.00113141	3.45711	0.000960739	1.6948	0.000905145	1.1361			0.000922223	0.648728	0.000929518	0.932904	0.000939032	0.32868			0.000921708	0.16277	0.000918618	0.936155	0.000906625	0.339279			0.000917845	0.874835	0.000921451	1.92197	0.000948067	0.70023			0.000919133	1.1821	0.000923511	0.373184	0.00110393	2.46496			0.000925314	0.580122	0.000919905	1.83621	0.000832814	0.272364			0.000921708	0.205033
0.00113582	3.47172	0.000965035	1.70443	0.000909439	1.14407			0.000926086	0.653324	0.000933928	0.942096	0.000942968	0.331053			0.000925571	0.163443	0.000922738	0.942769	0.000910408	0.342371			0.000921708	0.880777	0.000925571	1.93183	0.000952042	0.705347			0.000923253	1.18872	0.000927374	0.375762	0.00110822	2.47602			0.000929177	0.58483	0.000924026	1.84675	0.000836537	0.273757			0.000925571	0.205033
0.00114054	3.48644	0.0009696	1.71418	0.000913986	1.15216			0.000930207	0.65792	0.000938079	0.946804	0.000946903	0.333426			0.000929692	0.166806	0.000926859	0.94871	0.000914192	0.344689			0.000925571	0.886046	0.000929434	1.9417	0.000955753	0.71271			0.000927116	1.19533	0.000931237	0.37778	0.00111251	2.48521			0.00093304	0.589427	0.000928146	1.85594	0.000840027	0.275847			0.000929692	0.206938
0.00114526	3.50105	0.000974165	1.72381	0.000918028	1.15956			0.000934585	0.664534	0.00094223	0.952746	0.000951101	0.334877			0.000933555	0.166134	0.000930979	0.955996	0.000917976	0.348425			0.000929177	0.890754	0.000933297	1.95022	0.000959729	0.717826			0.000931237	1.20127	0.0009351	0.379686	0.0011168	2.4954			0.000936903	0.592677	0.000932009	1.86659	0.000843518	0.278517			0.000933812	0.208956
0.00114999	3.5185	0.000978729	1.73213	0.000922323	1.16822			0.000938705	0.66913	0.000946121	0.958014	0.000955299	0.339623			0.000937675	0.167367	0.000935357	0.961265	0.00092176	0.34997			0.00093304	0.897256	0.000936903	1.95952	0.000963969	0.724441			0.000935357	1.20856	0.00093922	0.381031	0.0011214	2.50717			0.000940766	0.598619	0.000935872	1.87578	0.000846775	0.281303			0.000937675	0.211646
0.00115502	3.53252	0.000983026	1.74056	0.000926365	1.17756			0.000943083	0.673838	0.000950013	0.96261	0.000959497	0.341864			0.000941281	0.168712	0.000939735	0.967879	0.000925292	0.34997			0.000936903	0.902636	0.000940766	1.96804	0.00096821	0.730306			0.00093922	1.21573	0.000943083	0.383049	0.00112631	2.52067			0.000944886	0.602542	0.000939735	1.8843	0.000850266	0.283277			0.000942053	0.214225
0.00116006	3.55068	0.000987322	1.7502	0.000930407	1.18428			0.000947204	0.67978	0.000953904	0.969785	0.000963957	0.34661			0.000945144	0.168039	0.000944113	0.974493	0.000928823	0.35216			0.000941023	0.908466	0.000944371	1.97668	0.000972716	0.737669			0.000943083	1.22235	0.000947204	0.385627	0.0011309	2.53			0.000948749	0.607811	0.000943856	1.89484	0.000853989	0.286063			0.000946174	0.21557
0.00116542	3.56671	0.000991349	1.75852	0.000934196	1.19236			0.000951067	0.683703	0.000958055	0.974493	0.000968418	0.348852			0.000948749	0.169384	0.000947976	0.981668	0.000932607	0.354479			0.000945401	0.916425	0.000948491	1.98654	0.000977222	0.744907			0.000946946	1.22762	0.000951324	0.3863	0.00113612	2.54091			0.00095287	0.611847	0.000947976	1.90347	0.000857712	0.288733			0.000950294	0.216915
0.00117045	3.58215	0.000995377	1.76629	0.000938238	1.20033			0.000955187	0.690317	0.000961946	0.979762	0.000972878	0.351225			0.000952612	0.17073	0.000951839	0.987609	0.000936391	0.356024			0.000949779	0.921694	0.000952354	1.99573	0.000981727	0.751521			0.000950809	1.2349	0.000955187	0.3863	0.00114102	2.55527			0.000956732	0.616443	0.000951839	1.91334	0.000861668	0.29152			0.000954672	0.219494
0.00117549	3.60091	0.000999405	1.77461	0.000942027	1.20774			0.00095905	0.693568	0.000966097	0.986936	0.000977338	0.355048			0.000956732	0.171402	0.000955445	0.994223	0.000940427	0.35757			0.0009539	0.929653	0.000956732	2.00571	0.000986233	0.758136			0.000954672	1.24084	0.000958793	0.38899	0.00114623	2.56719			0.000960596	0.621712	0.00095596	1.92388	0.000865624	0.295583			0.000958793	0.221511
0.00118053	3.61706	0.0010037	1.78238	0.000946069	1.21582			0.000962913	0.698164	0.000970248	0.992878	0.000981274	0.355839			0.000960853	0.173308	0.000959308	0.998146	0.000944716	0.361305			0.000958278	0.936827	0.000961111	2.01692	0.000990474	0.765499			0.000958278	1.24813	0.000962656	0.390896	0.00115175	2.57982			0.000964459	0.625635	0.00096008	1.93251	0.000869579	0.297673			0.000962656	0.222857
0.00118557	3.63167	0.00100773	1.7895	0.000950111	1.2238			0.000967034	0.703433	0.000974399	1.00016	0.00098521	0.357421			0.000965489	0.173981	0.000962913	1.00342	0.000949004	0.365041			0.000962398	0.942096	0.000965489	2.02746	0.000994715	0.772861			0.000962141	1.25273	0.000966519	0.393586	0.00115666	2.59332			0.000968321	0.631576	0.000963943	1.94304	0.000873302	0.30104			0.000966519	0.223417
0.00119061	3.64841	0.00101176	1.79979	0.000954153	1.23052			0.000970897	0.707469	0.000978031	1.00409	0.000988883	0.358213			0.000969867	0.172635	0.000966776	1.00936	0.000953293	0.369678			0.000966261	0.94871	0.000969867	2.03799	0.00099869	0.778727			0.000966004	1.26057	0.000970124	0.395604	0.00116156	2.60438			0.000972184	0.6355	0.000968064	1.95425	0.000877026	0.305219			0.000970382	0.225435
0.00119533	3.66456	0.00101578	1.8068	0.000958195	1.2386			0.000975017	0.713298	0.000981663	1.00936	0.000992818	0.360454			0.000973987	0.174653	0.000970897	1.01732	0.000957581	0.372641			0.000970124	0.954651	0.000973987	2.04853	0.00100267	0.783844			0.000969867	1.26652	0.000973987	0.398182	0.00116616	2.61529			0.000976047	0.639536	0.000971927	1.9621	0.000880516	0.3058			0.000974502	0.228125
0.00120037	3.68059	0.00102008	1.81589	0.000961985	1.24658			0.00097888	0.718006	0.000985295	1.01463	0.000996754	0.362827			0.000978108	0.174653	0.000975017	1.02326	0.000961617	0.374959			0.000973987	0.960593	0.000978108	2.05974	0.00100664	0.790458			0.000974245	1.27313	0.000978108	0.4002	0.00117076	2.6262			0.00097991	0.644804	0.000975532	1.97264	0.000884006	0.306496			0.000978365	0.230031
0.00120509	3.69591	0.00102411	1.82355	0.000965774	1.25398			0.000983001	0.723275	0.000988927	1.01989	0.00100069	0.365991			0.000981971	0.175998	0.000979138	1.02853	0.000965653	0.379467			0.00097785	0.967207	0.000981971	2.06759	0.00101062	0.796323			0.000978623	1.28042	0.000982486	0.404796	0.00117536	2.63726			0.000984031	0.650073	0.000979395	1.9806	0.000887497	0.310676			0.000982486	0.232049
0.00120982	3.71063	0.00102787	1.83198	0.000969563	1.26138			0.000986864	0.729216	0.000992818	1.02584	0.00100489	0.370606			0.000985834	0.176671	0.000983258	1.03447	0.000969437	0.38024			0.000981971	0.971803	0.000985834	2.07824	0.00101486	0.80144			0.000983001	1.28894	0.000987121	0.407375	0.00118026	2.64817			0.000988151	0.654669	0.000983516	1.98979	0.000890987	0.312649			0.000986606	0.232721
0.00121485	3.72595	0.00103189	1.8391	0.000973353	1.26935			0.000990727	0.732467	0.000996709	1.0311	0.00100882	0.370606			0.000989697	0.176671	0.000987121	1.04175	0.000973221	0.384748			0.000986091	0.978417	0.000989439	2.08609	0.0010191	0.808803			0.000987379	1.2969	0.000991499	0.412083	0.00118517	2.66095			0.000992529	0.660611	0.000987379	1.99977	0.000894478	0.313346			0.000990727	0.234627
0.00121958	3.74198	0.00103565	1.84676	0.000976889	1.27744			0.00099459	0.739754	0.0010006	1.03637	0.00101302	0.374429			0.000993817	0.177344	0.000990984	1.04702	0.000977005	0.388613			0.000990212	0.984358	0.00099356	2.09595	0.00102307	0.815417			0.000991499	1.30474	0.000995877	0.413316	0.00119007	2.67186			0.00099665	0.665207	0.000991499	2.01098	0.000897968	0.316829			0.00099459	0.234627
0.0012243	3.7567	0.00103968	1.85453	0.000980679	1.28416			0.000998195	0.743005	0.00100475	1.04366	0.00101696	0.378384			0.000997423	0.177344	0.000994847	1.05352	0.000980789	0.390802			0.000994332	0.990299	0.000997423	2.10525	0.00102732	0.82278			0.00099562	1.31068	0.000999998	0.416006	0.00119498	2.68535			0.00100103	0.670475	0.000995877	2.02017	0.000901458	0.317409			0.000998453	0.237318
0.00122934	3.77273	0.00104371	1.8622	0.000984468	1.29077			0.00100206	0.748273	0.00100916	1.04826	0.00102063	0.379966			0.00100129	0.179922	0.000998453	1.05947	0.000984825	0.393894			0.000998195	0.997474	0.00100129	2.11579	0.00103129	0.828645			0.000999483	1.31797	0.00100386	0.418585	0.00119957	2.69641			0.00100515	0.677089	0.00100026	2.03273	0.000904949	0.319499			0.00100232	0.237318
0.00123406	3.78746	0.00104774	1.87128	0.000988257	1.29885			0.00100566	0.752197	0.00101331	1.05554	0.00102457	0.384581			0.00100541	0.181267	0.00100206	1.06541	0.000988861	0.396856			0.00100232	1.00342	0.00100541	2.12431	0.00103527	0.834511			0.00100335	1.32458	0.00100772	0.420603	0.00120387	2.70646			0.00100927	0.681686	0.00100463	2.04259	0.000908672	0.320196			0.00100592	0.237318
0.00123847	3.80278	0.0010523	1.88026	0.000992299	1.30694			0.00100978	0.758138	0.00101772	1.06216	0.00102824	0.387613			0.00100953	0.182612	0.00100566	1.07	0.000992645	0.400721			0.00100618	1.00936	0.00100927	2.13418	0.00103924	0.840376			0.00100721	1.33053	0.00101133	0.423293	0.00120877	2.71752			0.00101313	0.685049	0.00100875	2.0538	0.000912395	0.322982			0.00100953	0.23799
0.00124319	3.81608	0.00105687	1.89055	0.000996341	1.3156			0.00101365	0.762847	0.00102213	1.06877	0.00103217	0.389195			0.00101365	0.183285	0.00100978	1.07662	0.000996682	0.400721			0.00101004	1.01597	0.00101339	2.14415	0.00104295	0.846241			0.00101107	1.33647	0.00101519	0.426544	0.00121306	2.72929			0.001017	0.690317	0.00101262	2.06299	0.000915886	0.324956			0.00101339	0.239335
0.0012476	3.83068	0.0010617	1.9015	0.00100064	1.32368			0.00101803	0.769348	0.00102628	1.07471	0.00103585	0.39315			0.00101803	0.185863	0.00101365	1.08323	0.00100047	0.400721			0.00101365	1.02124	0.00101725	2.15335	0.00104693	0.852107			0.00101519	1.34431	0.00101906	0.429795	0.00121766	2.73948			0.00102086	0.694241	0.00101648	2.07353	0.000919609	0.327742			0.001017	0.241241
0.00125201	3.84612	0.00106626	1.91114	0.00100493	1.33234			0.0010224	0.774617	0.00103043	1.08121	0.00104005	0.396183			0.00102215	0.186536	0.00101777	1.08917	0.00100425	0.403683			0.00101751	1.02718	0.00102112	2.16456	0.0010509	0.860219			0.00101931	1.35093	0.00102318	0.430467	0.00122226	2.75126			0.00102472	0.69951	0.00102034	2.08216	0.000922866	0.329716			0.00102112	0.242586
0.00125673	3.86072	0.00107083	1.92022	0.00100897	1.34236			0.00102678	0.781231	0.00103433	1.08783	0.00104424	0.400006			0.00102601	0.189226	0.00102189	1.09646	0.00100803	0.403683			0.00102137	1.03312	0.00102498	2.17308	0.00105488	0.866084			0.00102318	1.35889	0.00102704	0.43383	0.00122686	2.76303			0.00102858	0.704778	0.00102395	2.09135	0.000926357	0.330412			0.00102524	0.245165
0.00126177	3.87545	0.00107486	1.9292	0.00101327	1.34976			0.00103116	0.7865	0.00103822	1.09377	0.0010487	0.404752			0.00102987	0.191132	0.00102627	1.10431	0.00101156	0.405229			0.00102524	1.03839	0.00102884	2.18103	0.00105912	0.873447			0.0010273	1.36539	0.00103116	0.437754	0.00123146	2.77409			0.0010327	0.71072	0.00102781	2.10066	0.000929615	0.334592			0.00102936	0.247182
0.00126681	3.89504	0.00107915	1.93752	0.00101706	1.35785			0.00103528	0.791769	0.00104237	1.09836	0.00105316	0.409367			0.00103348	0.191805	0.0010309	1.11092	0.00101535	0.40832			0.00102936	1.04635	0.0010327	2.1909	0.00106363	0.880061			0.00103116	1.372	0.00103528	0.439772	0.00123667	2.785			0.00103657	0.715988	0.00103167	2.10985	0.000933105	0.334592			0.00103373	0.249873
0.00127248	3.91107	0.00108318	1.94595	0.00102085	1.36582			0.00103914	0.798383	0.00104652	1.10632	0.00105762	0.41319			0.00103734	0.193822	0.00103502	1.11821	0.00101913	0.41051			0.00103348	1.05229	0.00103683	2.20088	0.00106813	0.887299			0.00103502	1.37996	0.00103914	0.44235	0.00124188	2.80022			0.00104069	0.721257	0.00103579	2.12039	0.000936595	0.337958			0.00103811	0.253124
0.00127783	3.92924	0.00108721	1.95362	0.00102463	1.37323			0.00104326	0.802979	0.00105067	1.11159	0.00106208	0.416354			0.00104146	0.195728	0.0010394	1.12605	0.00102292	0.412056			0.00103786	1.06014	0.00104095	2.21074	0.00107264	0.895411			0.00103889	1.3859	0.00104301	0.446274	0.00124709	2.81199			0.00104481	0.725181	0.00103992	2.13093	0.000940551	0.340048			0.00104249	0.254469
0.00128319	3.94669	0.0010915	1.9627	0.00102842	1.38188			0.00104713	0.808247	0.00105482	1.11821	0.00106628	0.42176			0.00104558	0.197073	0.00104326	1.13199	0.00102695	0.41592			0.00104198	1.06675	0.00104507	2.22128	0.00107688	0.902025			0.00104249	1.39184	0.00104687	0.448292	0.0012523	2.82477			0.00104867	0.730449	0.00104404	2.14079	0.000944274	0.344808			0.00104687	0.258393
0.00128822	3.96272	0.00109553	1.97102	0.00103247	1.3886			0.00105099	0.814189	0.00105871	1.12415	0.00107022	0.423342			0.00104996	0.199091	0.00104713	1.13794	0.00103099	0.418882			0.00104635	1.07471	0.00104944	2.23114	0.00108138	0.910137			0.00104635	1.39902	0.00105073	0.450309	0.00125721	2.8374			0.00105253	0.736391	0.0010479	2.15077	0.000948463	0.347478			0.00105073	0.259065
0.00129326	3.98089	0.00109956	1.98011	0.00103626	1.39806			0.00105485	0.819458	0.0010626	1.12942	0.00107415	0.425715			0.00105408	0.199091	0.00105099	1.14388	0.00103503	0.421974			0.00105047	1.08121	0.00105356	2.24303	0.0010851	0.9175			0.00105022	1.40631	0.00105434	0.454233	0.00126181	2.84832			0.00105614	0.740426	0.00105202	2.16063	0.000952419	0.350265			0.00105485	0.261756
0.00129799	3.99562	0.00110386	1.98777	0.00104004	1.40466			0.00105897	0.824166	0.00106649	1.13401	0.00107809	0.427957			0.00105846	0.199764	0.00105511	1.15049	0.00103957	0.424164			0.00105459	1.08783	0.00105794	2.25424	0.00108907	0.924114			0.00105408	1.41225	0.0010582	0.454905	0.00126671	2.8611			0.00106	0.745023	0.00105562	2.16982	0.000956374	0.351658			0.00105872	0.264334
0.00130302	4.01236	0.00110788	1.9962	0.00104409	1.41275			0.00106309	0.829435	0.00107039	1.1413	0.00108176	0.43033			0.00106258	0.200436	0.00105923	1.15711	0.00104385	0.428028			0.00105846	1.09444	0.00106232	2.2641	0.00109305	0.930604			0.0010582	1.41886	0.00106206	0.458829	0.00127131	2.87287			0.00106387	0.750291	0.00105949	2.17969	0.000960097	0.354328			0.00106232	0.265679
0.00130743	4.02697	0.00111191	2.00518	0.00104813	1.42083			0.00106696	0.833358	0.00107402	1.14657	0.00108596	0.434153			0.00106644	0.20167	0.00106309	1.16439	0.00104789	0.430218			0.00106206	1.09971	0.00106644	2.27531	0.00109702	0.935845			0.00106232	1.42805	0.00106618	0.460847	0.00127591	2.88378			0.00106773	0.75556	0.00106309	2.18832	0.000963588	0.355025			0.00106618	0.267024
0.00131247	4.0424	0.00111594	2.01296	0.00105192	1.43017			0.00107108	0.839299	0.00107791	1.15318	0.00109016	0.437317			0.0010703	0.200436	0.00106721	1.17089	0.00105218	0.431763			0.00106593	1.10767	0.0010703	2.2845	0.001101	0.943083			0.00106644	1.43399	0.00107056	0.463425	0.00128051	2.89484			0.00107185	0.760156	0.00106696	2.19819	0.000967078	0.358392			0.0010703	0.26893
0.00131719	4.05914	0.0011197	2.02128	0.00105571	1.43689			0.00107494	0.84255	0.0010818	1.15968	0.00109436	0.44035			0.00107417	0.198419	0.00107133	1.17751	0.00105596	0.436272			0.00106979	1.11361	0.00107417	2.29314	0.00110524	0.949697			0.00107082	1.44195	0.00107494	0.468021	0.0012851	2.90833			0.00107623	0.76677	0.00107056	2.20805	0.000970569	0.361178			0.00107417	0.270948
0.00132223	4.07446	0.00112373	2.02905	0.0010595	1.44623			0.0010788	0.849164	0.00108595	1.16439	0.00109855	0.443514			0.00107777	0.200997	0.0010752	1.18345	0.00105975	0.437817			0.00107391	1.12011	0.00107803	2.30435	0.00110948	0.957809			0.0010752	1.45047	0.00107932	0.469366	0.00129001	2.91853			0.00108061	0.772711	0.00107442	2.21736	0.000974059	0.363268			0.00107829	0.273526
0.00132727	4.09192	0.00112749	2.03671	0.00106303	1.45227			0.00108267	0.854433	0.0010901	1.17157	0.00110275	0.448128			0.00108189	0.200997	0.00107932	1.19074	0.00106353	0.440909			0.00107777	1.1274	0.00108215	2.31287	0.00111345	0.965172			0.00107958	1.45843	0.0010837	0.473963	0.00129491	2.93116			0.00108498	0.77798	0.00107829	2.22655	0.00097755	0.365241			0.00108215	0.276217
0.00133199	4.10735	0.00113151	2.04514	0.00106682	1.46092			0.00108653	0.858357	0.00109425	1.17885	0.00110669	0.451292			0.00108576	0.200436	0.00108318	1.19791	0.00106731	0.443098			0.00108189	1.13401	0.00108601	2.32408	0.0011177	0.972535			0.0010837	1.46561	0.00108782	0.476653	0.00129951	2.9438			0.0010891	0.785267	0.00108267	2.23776	0.000981273	0.366634			0.00108627	0.278234
0.00133672	4.1241	0.00113554	2.05346	0.00107036	1.46696			0.00109013	0.863625	0.0010984	1.18412	0.00111062	0.455116			0.00108962	0.198419	0.00108679	1.20262	0.00107135	0.44619			0.00108576	1.14063	0.00109013	2.33271	0.00112167	0.9784			0.00108756	1.47357	0.00109194	0.480577	0.00130411	2.95557			0.00109322	0.78919	0.00108679	2.24964	0.000984763	0.370001			0.00109013	0.281485
0.00134144	4.1387	0.00113984	2.06189	0.0010744	1.47641			0.001094	0.869006	0.00110281	1.19141	0.00111456	0.45828			0.00109374	0.199764	0.00109065	1.20912	0.00107513	0.450698			0.00108962	1.1478	0.00109425	2.34325	0.00112565	0.986387			0.00109168	1.47884	0.0010958	0.482594	0.00130871	2.96576			0.00109709	0.794459	0.00109142	2.26085	0.000988486	0.373484			0.001094	0.282831
0.00134616	4.15343	0.0011444	2.07153	0.00107819	1.4837			0.00109786	0.874835	0.00110722	1.19926	0.00111823	0.461312			0.00109786	0.198419	0.00109425	1.21573	0.00107892	0.452244			0.00109374	1.15374	0.00109812	2.35378	0.00112936	0.993002			0.00109554	1.48679	0.00109992	0.485845	0.00131331	2.97926			0.00110095	0.799728	0.0010958	2.27206	0.000991977	0.375458			0.00109786	0.286081
0.00135089	4.16803	0.00114897	2.08248	0.00108249	1.49384			0.00110198	0.878871	0.00111163	1.20587	0.00112217	0.465268			0.00110198	0.198419	0.00109812	1.22235	0.00108295	0.453789			0.0010976	1.16036	0.00110198	2.36297	0.00113307	0.998867			0.00109941	1.49397	0.00110378	0.488536	0.0013176	2.99017			0.00110481	0.804324	0.00109992	2.28394	0.000995467	0.379637			0.00110172	0.286081
0.00135561	4.18418	0.00115326	2.09014	0.00108678	1.50181			0.0011061	0.886046	0.00111579	1.21316	0.0011261	0.467509			0.00110584	0.199091	0.00110224	1.22963	0.00108674	0.455206			0.00110121	1.1663	0.00110584	2.37161	0.00113704	1.00486			0.00110327	1.50058	0.00110765	0.491114	0.0013222	2.99951			0.00110868	0.80892	0.00110404	2.29448	0.000998957	0.381611			0.00110559	0.288772
0.00136065	4.1995	0.00115783	2.1024	0.00109107	1.51252			0.00111048	0.891987	0.00111994	1.21842	0.00113004	0.472914			0.00110971	0.199764	0.00110636	1.23423	0.00109027	0.456752			0.00110533	1.17291	0.00110945	2.38214	0.00114075	1.01072			0.00110739	1.50787	0.00111177	0.494477	0.00132649	3.01056			0.00111254	0.814189	0.00110816	2.30502	0.00100245	0.383701			0.00110945	0.29135
0.00136569	4.21553	0.00116239	2.11204	0.00109512	1.52266			0.00111486	0.897928	0.00112383	1.22504	0.00113424	0.476079			0.00111357	0.200997	0.00111074	1.2441	0.00109405	0.459843			0.00110919	1.17818	0.00111305	2.3901	0.00114473	1.01796			0.00111125	1.51572	0.00111563	0.496383	0.00133078	3.01975			0.00111666	0.820803	0.00111202	2.31421	0.00100594	0.385094			0.00111357	0.292023
0.00137073	4.2337	0.00116696	2.12047	0.00109916	1.53131			0.00111924	0.90387	0.00112746	1.23154	0.0011387	0.479902			0.00111743	0.202342	0.00111486	1.25004	0.00109784	0.462033			0.00111305	1.18681	0.00111666	2.3993	0.00114897	1.02532			0.00111537	1.52233	0.00111975	0.499073	0.00133569	3.03411			0.00112052	0.826744	0.00111589	2.32352	0.00100966	0.387764			0.00111769	0.294713
0.00137608	4.25115	0.00117125	2.12945	0.00110295	1.53997			0.00112336	0.910483	0.00113135	1.23558	0.0011429	0.485307			0.0011213	0.20167	0.00111924	1.25732	0.00110162	0.463579			0.00111692	1.19264	0.00112052	2.40916	0.00115321	1.03269			0.00111924	1.52962	0.00112387	0.502997	0.00134059	3.04602			0.00112464	0.83134	0.00112001	2.33405	0.00101315	0.392524			0.00112181	0.297292
0.00138143	4.26861	0.00117528	2.13853	0.00110699	1.54669			0.00112748	0.91508	0.00113524	1.24084	0.00114736	0.489263			0.00112516	0.20436	0.00112361	1.26517	0.00110515	0.467314			0.0011213	1.20127	0.00112439	2.41835	0.00115772	1.04217			0.0011231	1.5369	0.00112773	0.505015	0.0013458	3.05952			0.00112851	0.836609	0.00112413	2.34526	0.00101687	0.393917			0.00112619	0.300655
0.00138647	4.28606	0.00117931	2.14685	0.00111078	1.55477			0.00113134	0.921694	0.00113913	1.24869	0.00115182	0.493086			0.00112902	0.20436	0.00112748	1.27246	0.00110894	0.471178			0.00112593	1.20789	0.00112851	2.42766	0.00116222	1.04879			0.0011267	1.54408	0.00113134	0.507032	0.00135102	3.07388			0.00113263	0.841878	0.00112825	2.35647	0.00102083	0.3974			0.00113031	0.301888
0.00139151	4.30281	0.00118334	2.15583	0.00111457	1.56275			0.00113546	0.92629	0.00114328	1.25531	0.00115601	0.498492			0.00113314	0.207611	0.0011316	1.27974	0.00111297	0.474141			0.00113005	1.21708	0.00113263	2.43887	0.00116673	1.0569			0.00113057	1.55136	0.00113494	0.510956	0.00135623	3.08565			0.00113649	0.846586	0.00113237	2.36634	0.00102455	0.399374			0.00113469	0.305251
0.00139623	4.31896	0.00118736	2.16295	0.00111861	1.5722			0.00113932	0.932904	0.00114718	1.26125	0.00115995	0.500865			0.00113726	0.209629	0.00113546	1.28569	0.00111701	0.478778			0.00113443	1.22369	0.00113675	2.44873	0.00117123	1.06576			0.00113443	1.55663	0.00113855	0.512301	0.00136144	3.09829			0.0011401	0.853088	0.00113623	2.37688	0.00102828	0.403553			0.00113881	0.306484
0.00140095	4.33499	0.00119139	2.17127	0.0011224	1.58017			0.00114319	0.9375	0.00115133	1.26853	0.00116389	0.505479			0.00114164	0.211646	0.00113958	1.29286	0.0011213	0.482513			0.00113829	1.22963	0.00114113	2.45994	0.00117548	1.07237			0.00113829	1.56392	0.00114216	0.516225	0.00136634	3.11351			0.00114396	0.857123	0.0011401	2.38809	0.001032	0.405527			0.00114267	0.308502
0.00140568	4.349	0.00119542	2.18101	0.00112644	1.58826			0.00114705	0.942769	0.00115522	1.27448	0.00116756	0.509434			0.00114602	0.21288	0.00114344	1.30015	0.00112559	0.484832			0.00114241	1.23748	0.0011455	2.4725	0.00117945	1.08036			0.00114216	1.57244	0.00114602	0.518803	0.00137125	3.12542			0.00114808	0.862392	0.00114396	2.39728	0.00103596	0.40901			0.00114653	0.310519
0.0014104	4.36503	0.00119972	2.18933	0.00113023	1.59691			0.00115117	0.949383	0.00115911	1.27974	0.00117149	0.510225			0.00115014	0.21557	0.00114731	1.30743	0.00112988	0.48934			0.00114628	1.24275	0.00114962	2.48438	0.00118343	1.08847			0.00114602	1.57905	0.00115014	0.522166	0.00137554	3.13806			0.00115194	0.868333	0.00114782	2.40849	0.00103968	0.410984			0.0011504	0.313098
0.00141512	4.38106	0.00120374	2.19842	0.00113427	1.60568			0.00115503	0.955324	0.00116274	1.28636	0.00117543	0.513258			0.00115452	0.216915	0.00115117	1.31337	0.00113416	0.491659			0.00115014	1.24936	0.001154	2.49492	0.0011874	1.09508			0.00115014	1.58701	0.00115426	0.525417	0.00138014	3.14897			0.00115606	0.872257	0.00115143	2.41779	0.00104294	0.412377			0.00115426	0.315788
0.00141985	4.39578	0.00120777	2.20674	0.00113806	1.61309			0.0011589	0.961265	0.00116663	1.29286	0.00117963	0.515631			0.00115864	0.218148	0.00115503	1.32055	0.00113795	0.494621			0.001154	1.25665	0.00115787	2.50411	0.00119164	1.10245			0.00115452	1.59363	0.00115864	0.52934	0.00138474	3.16003			0.00116018	0.878871	0.00115529	2.42631	0.00104643	0.414466			0.00115812	0.317133
0.00142457	4.41039	0.0012118	2.21451	0.00114185	1.62311			0.00116302	0.965861	0.00117026	1.29824	0.00118356	0.519454			0.0011625	0.220166	0.00115915	1.32649	0.00114173	0.495394			0.00115787	1.26394	0.00116199	2.5133	0.00119588	1.10981			0.0011589	1.60416	0.00116276	0.533376	0.00138934	3.17094			0.0011643	0.886046	0.00115915	2.43618	0.00105015	0.41853			0.00116224	0.319712
0.00142961	4.42856	0.00121556	2.22349	0.00114564	1.63108			0.00116688	0.97113	0.00117416	1.30541	0.00118776	0.522619			0.00116636	0.222184	0.00116302	1.33445	0.00114577	0.499258			0.00116173	1.27111	0.00116585	2.52395	0.00119986	1.11568			0.00116302	1.61067	0.00116714	0.535954	0.00139424	3.18357			0.00116868	0.891426	0.00116302	2.44739	0.00105364	0.4212			0.00116611	0.32173
0.00143433	4.44399	0.00121959	2.23115	0.00114943	1.63849			0.00117048	0.977071	0.00117805	1.31068	0.0011917	0.526442			0.00117023	0.222857	0.00116688	1.34106	0.00114955	0.502994			0.00116559	1.27773	0.00116997	2.53382	0.0012041	1.12366			0.00116739	1.6193	0.00117151	0.539317	0.00139945	3.19721			0.0011728	0.898601	0.00116714	2.45669	0.00105736	0.42329			0.00117023	0.325653
0.00143937	4.46074	0.00122334	2.23959	0.00115322	1.64783			0.00117435	0.983013	0.0011822	1.31663	0.00119589	0.529606			0.00117409	0.224762	0.00117074	1.347	0.00115334	0.502994			0.00116971	1.28434	0.00117383	2.54435	0.00120834	1.13177			0.00117151	1.62782	0.00117563	0.541896	0.00140436	3.21143			0.00117718	0.904542	0.00117126	2.4679	0.00106109	0.426076			0.00117409	0.327671
0.00144441	4.47677	0.00122737	2.24791	0.00115701	1.65591			0.00117821	0.987609	0.00118661	1.32458	0.00119983	0.531847			0.00117821	0.22678	0.00117435	1.35485	0.00115737	0.506729			0.00117409	1.29095	0.00117795	2.55422	0.00121232	1.13914			0.00117538	1.6351	0.00117976	0.544586	0.00140896	3.22248			0.00118156	0.911156	0.00117538	2.47967	0.00106481	0.428746			0.00117795	0.328344
0.00144913	4.49209	0.00123167	2.25765	0.00116105	1.66457			0.00118207	0.99355	0.00119102	1.33176	0.00120377	0.535803			0.00118207	0.229358	0.00117795	1.36147	0.00116141	0.506729			0.00117821	1.29947	0.00118207	2.56476	0.00121656	1.1465			0.0011795	1.64306	0.00118362	0.547164	0.00141386	3.23512			0.00118542	0.916425	0.00117976	2.49032	0.0010683	0.430836			0.00118182	0.330249
0.00145386	4.50752	0.00123596	2.26663	0.00116535	1.67402			0.00118594	0.998819	0.00119543	1.33972	0.0012077	0.538044			0.00118619	0.230704	0.00118182	1.36741	0.00116519	0.509821			0.00118233	1.30811	0.00118619	2.57529	0.00122053	1.15524			0.00118336	1.64833	0.00118748	0.549855	0.00141815	3.24617			0.00118928	0.922366	0.00118413	2.50276	0.00107179	0.43281			0.00118568	0.332267
0.00145827	4.52426	0.00124053	2.27626	0.00116964	1.68336			0.0011898	1.00409	0.00119958	1.347	0.00121164	0.541999			0.00119006	0.232721	0.00118568	1.37402	0.00116923	0.515875			0.00118594	1.3127	0.00119006	2.58583	0.00122424	1.1611			0.00118722	1.65618	0.00119134	0.553778	0.00142244	3.25795			0.0011934	0.927635	0.00118851	2.51465	0.00107528	0.436293			0.00118928	0.331594
0.00146267	4.53756	0.00124509	2.28655	0.00117393	1.6927			0.00119418	1.01137	0.00120373	1.35418	0.00121531	0.54279			0.00119418	0.2353	0.00118954	1.38131	0.00117301	0.51742			0.0011898	1.32122	0.00119392	2.59446	0.00122822	1.16622			0.00119134	1.66414	0.00119546	0.556469	0.00142674	3.26972			0.00119727	0.933576	0.00119263	2.52586	0.00107854	0.438963			0.00119315	0.331594
0.0014674	4.55288	0.00124939	2.2975	0.00117798	1.70215			0.0011983	1.01732	0.00120788	1.35956	0.00121951	0.547405			0.00119804	0.23799	0.00119392	1.38848	0.00117705	0.520383			0.00119366	1.32784	0.00119753	2.60366	0.00123193	1.17283			0.00119521	1.67266	0.00119959	0.557702	0.00143133	3.28078			0.00120113	0.938172	0.0011965	2.53639	0.0010818	0.442446			0.00119727	0.330249
0.00147212	4.56832	0.00125396	2.30593	0.00118177	1.71286			0.00120268	1.02326	0.00121151	1.36606	0.00122371	0.551228			0.00120165	0.239335	0.0011983	1.39644	0.00118058	0.522701			0.00119753	1.33378	0.00120139	2.61296	0.00123591	1.18094			0.00119933	1.67994	0.00120371	0.560392	0.00143593	3.29169			0.00120525	0.944786	0.00120036	2.54503	0.00108529	0.444419			0.00120113	0.332267
0.00147716	4.58435	0.00125825	2.31557	0.00118581	1.7189			0.00120705	1.02853	0.0012154	1.372	0.00122817	0.554392			0.00120551	0.239896	0.00120293	1.40429	0.00118436	0.524891			0.00120165	1.34039	0.00120499	2.62282	0.00124015	1.18831			0.00120319	1.6879	0.00120757	0.564989	0.00144084	3.30518			0.00120937	0.9514	0.00120422	2.55624	0.00108878	0.446509			0.00120551	0.334845
0.00148251	4.6018	0.00126228	2.3252	0.0011896	1.72824			0.00121117	1.03581	0.0012193	1.37727	0.00123263	0.557425			0.00120937	0.242586	0.00120731	1.41359	0.00118815	0.527983			0.00120577	1.34768	0.00120911	2.63269	0.00124439	1.19717			0.00120731	1.69642	0.00121169	0.567679	0.00144605	3.3171			0.00121349	0.957342	0.00120808	2.56677	0.00109227	0.449296			0.00120989	0.337536
0.00148755	4.61997	0.00126631	2.33297	0.00119364	1.73701			0.00121504	1.04108	0.00122345	1.38389	0.00123709	0.563621			0.00121323	0.243932	0.00121143	1.42211	0.00119193	0.529528			0.00121014	1.3562	0.00121298	2.64323	0.00124863	1.20515			0.00121117	1.70236	0.00121555	0.570257	0.00145095	3.33232			0.00121736	0.961938	0.00121195	2.57731	0.00109576	0.452662			0.00121426	0.340114
0.00149322	4.63814	0.0012706	2.3413	0.00119743	1.74634			0.00121916	1.04893	0.0012276	1.39184	0.00124129	0.565994			0.00121736	0.241241	0.00121555	1.43007	0.00119597	0.532491			0.00121452	1.36606	0.0012171	2.65242	0.00125313	1.21327			0.00121504	1.71156	0.00121942	0.57362	0.00145647	3.34496			0.00122122	0.965861	0.00121607	2.58785	0.00109948	0.454056			0.00121839	0.342805
0.00149857	4.65631	0.00127463	2.35093	0.00120122	1.75306			0.00122302	1.05352	0.00123175	1.39779	0.00124548	0.569949			0.00122122	0.241914	0.00121942	1.43601	0.0012	0.534809			0.0012189	1.37402	0.00122122	2.66497	0.00125764	1.22138			0.0012189	1.71817	0.00122328	0.575526	0.00146168	3.36018			0.00122482	0.971803	0.00121993	2.59906	0.00110344	0.456726			0.00122251	0.344822
0.00150392	4.67448	0.00127893	2.36002	0.00120501	1.7624			0.00122688	1.05823	0.0012359	1.40429	0.00124942	0.572982			0.00122534	0.243259	0.00122328	1.44319	0.00120404	0.538545			0.00122302	1.38131	0.0012256	2.67551	0.00126188	1.22937			0.00122276	1.72478	0.00122714	0.57945	0.00146659	3.37195			0.00122843	0.977071	0.00122405	2.60892	0.00110739	0.458815			0.00122663	0.348073
0.00150896	4.69253	0.00128322	2.36965	0.0012088	1.77117			0.001231	1.06473	0.00124005	1.41225	0.00125335	0.577596			0.00122972	0.245837	0.00122714	1.4498	0.00120833	0.541636			0.00122688	1.38915	0.00122997	2.68807	0.00126612	1.23748			0.00122663	1.73274	0.00123075	0.581467	0.00147149	3.38631			0.00123229	0.983013	0.00122791	2.61879	0.00111135	0.463575			0.00123049	0.349418
0.001514	4.70998	0.00128752	2.37863	0.00121259	1.77983			0.00123512	1.07135	0.00124394	1.41752	0.00125703	0.579969			0.00123409	0.248528	0.001231	1.45709	0.00121262	0.545372			0.00123075	1.3951	0.00123435	2.69995	0.0012701	1.24484			0.00123075	1.73992	0.00123461	0.585391	0.00147609	3.39894			0.0012359	0.987609	0.00123178	2.63067	0.0011153	0.467639			0.00123435	0.351324
0.00151872	4.72542	0.00129155	2.38837	0.00121637	1.78723			0.00123899	1.07729	0.00124783	1.42413	0.00126123	0.585375			0.00123847	0.249873	0.00123487	1.46303	0.0012169	0.548463			0.00123435	1.40171	0.00123847	2.70982	0.00127434	1.25295			0.00123487	1.74922	0.00123873	0.587409	0.00148038	3.41			0.00123976	0.992878	0.00123564	2.63998	0.00111903	0.468335			0.00123822	0.354687
0.00152345	4.74002	0.00129557	2.39735	0.00122042	1.79726			0.00124311	1.08256	0.00125146	1.43007	0.00126516	0.587748			0.00124259	0.253124	0.00123873	1.47032	0.00122069	0.552198			0.00123822	1.409	0.00124259	2.72103	0.00127831	1.26094			0.00123899	1.75774	0.00124285	0.591332	0.00148498	3.42091			0.00124362	1.00016	0.00123925	2.64984	0.00112252	0.470425			0.00124208	0.356593
0.00152786	4.75617	0.0012996	2.40567	0.00122446	1.80534			0.00124697	1.08715	0.00125536	1.43601	0.0012691	0.589989			0.00124646	0.253796	0.00124285	1.47682	0.00122447	0.554517			0.00124208	1.4155	0.00124646	2.72966	0.00128229	1.2683			0.00124337	1.7657	0.00124723	0.595368	0.00148958	3.43268			0.00124774	1.00611	0.00124311	2.66105	0.00112601	0.471818			0.00124594	0.357938
0.00153258	4.7722	0.00130363	2.41344	0.00122825	1.81468			0.00125109	1.09377	0.00125925	1.44195	0.00127329	0.595527			0.00125032	0.255814	0.00124671	1.48478	0.00122826	0.556835			0.00124594	1.42278	0.00125032	2.73952	0.00128626	1.27566			0.00124774	1.77489	0.00125135	0.597946	0.00149418	3.44632			0.00125186	1.01272	0.00124671	2.67024	0.00112973	0.475185			0.00125006	0.359283
0.00153762	4.78752	0.00130766	2.42122	0.00123204	1.82208			0.00125495	1.09971	0.00126314	1.4498	0.00127749	0.596977			0.00125418	0.258393	0.00125083	1.49274	0.00123179	0.559025			0.00125006	1.43007	0.00125418	2.74939	0.00129051	1.28303			0.00125186	1.78218	0.00125573	0.60187	0.00149878	3.4581			0.00125624	1.01933	0.00125058	2.68011	0.00113322	0.477275			0.00125392	0.361974
0.00154234	4.80224	0.00131142	2.43085	0.00123557	1.83142			0.00125882	1.10767	0.00126729	1.45641	0.00128195	0.600141			0.00125805	0.261083	0.00125495	1.49924	0.00123557	0.562117			0.00125418	1.43792	0.00125805	2.75925	0.00129448	1.29251			0.00125599	1.79137	0.00126011	0.605233	0.00150338	3.46901			0.00126062	1.02584	0.0012547	2.69199	0.00113671	0.479945			0.00125805	0.362534
0.00154738	4.81899	0.00131571	2.43917	0.00123936	1.83951			0.00126268	1.11227	0.00127118	1.4637	0.00128615	0.602514			0.00126191	0.262989	0.00125882	1.50787	0.00123961	0.565079			0.0012583	1.44453	0.00126191	2.76923	0.00129872	1.29913			0.00125985	1.79866	0.00126423	0.609829	0.00150828	3.48092			0.001265	1.03245	0.00125882	2.7032	0.0011402	0.481338			0.00126217	0.365225
0.0015521	4.83573	0.00131974	2.44826	0.00124315	1.84817			0.00126654	1.11686	0.00127559	1.47032	0.00129009	0.607129			0.00126603	0.265007	0.00126268	1.51448	0.00124339	0.567398			0.00126217	1.45249	0.00126603	2.77977	0.0013027	1.30649			0.00126345	1.80583	0.00126835	0.61308	0.00151288	3.49614			0.00126912	1.03839	0.0012632	2.71576	0.00114393	0.484705			0.00126603	0.368476
0.00155683	4.85176	0.00132404	2.45789	0.00124694	1.85625			0.00127066	1.12348	0.00128	1.47884	0.00129376	0.60937			0.00127015	0.266352	0.00126629	1.5211	0.00124743	0.568171			0.00126603	1.45978	0.00126989	2.7903	0.00130694	1.3146			0.00126732	1.81379	0.00127221	0.616443	0.00151778	3.50792			0.00127324	1.04433	0.00126783	2.72764	0.00114742	0.485402			0.00126989	0.371166
0.00156155	4.8672	0.0013286	2.46819	0.00125098	1.86559			0.00127453	1.13009	0.00128415	1.48612	0.0012977	0.612534			0.00127401	0.267024	0.00127015	1.52827	0.00125146	0.571906			0.00126989	1.46695	0.00127401	2.80017	0.00131065	1.32184			0.00127118	1.82108	0.00127607	0.617788	0.00152208	3.52141			0.0012771	1.05162	0.00127195	2.73885	0.00115114	0.488188			0.00127375	0.37509
0.00156596	4.88323	0.00133317	2.47913	0.00125528	1.87561			0.00127865	1.13603	0.0012883	1.49397	0.00130163	0.615698			0.00127813	0.268257	0.00127427	1.53556	0.0012555	0.57577			0.00127375	1.47357	0.00127788	2.81138	0.00131436	1.3277			0.0012753	1.82893	0.00127994	0.623729	0.00152668	3.53247			0.00128097	1.05554	0.00127607	2.75006	0.00115463	0.492948			0.00127762	0.37778
0.00157068	4.89724	0.00133773	2.48877	0.00125957	1.88632			0.00128303	1.1432	0.00129245	1.50058	0.00130557	0.618731			0.001282	0.27162	0.00127839	1.54341	0.00125928	0.57796			0.00127736	1.48018	0.00128174	2.82192	0.00131807	1.33582			0.00127916	1.83621	0.00128354	0.62698	0.00153097	3.54338			0.00128483	1.06216	0.00127994	2.76194	0.00115812	0.495734			0.00128148	0.379686
0.00157572	4.91398	0.0013423	2.49906	0.00126387	1.89577			0.0012874	1.14982	0.0012966	1.50787	0.00130976	0.622554			0.00128586	0.272293	0.00128277	1.55271	0.00126307	0.581051			0.00128122	1.48679	0.0012856	2.83178	0.00132205	1.34318			0.00128328	1.8454	0.00128766	0.630231	0.00153557	3.55688			0.00128895	1.06742	0.00128406	2.77248	0.00116161	0.499798			0.0012856	0.380358
0.00158044	4.93073	0.00134659	2.51001	0.00126816	1.90648			0.00129152	1.15711	0.0013005	1.51314	0.00131423	0.628091			0.00128946	0.272966	0.0012874	1.56	0.0012666	0.581824			0.00128509	1.49531	0.00128921	2.83974	0.00132602	1.35054			0.0012874	1.85336	0.00129152	0.633594	0.00154047	3.56865			0.00129333	1.07404	0.00128792	2.78167	0.0011651	0.502468			0.00128972	0.384394
0.00158548	4.94676	0.00135062	2.51844	0.0012722	1.91719			0.0012959	1.16305	0.00130413	1.51975	0.00131869	0.632706			0.00129333	0.274871	0.00129178	1.5665	0.00127038	0.58556			0.00128921	1.5026	0.00129281	2.84893	0.00133026	1.35853			0.00129127	1.86121	0.00129565	0.636173	0.00154507	3.58143			0.00129745	1.08121	0.00129178	2.7949	0.00116859	0.503861			0.00129384	0.386972
0.00159052	4.96492	0.00135465	2.52676	0.00127625	1.92516			0.00129951	1.16899	0.00130802	1.5276	0.00132315	0.635079			0.00129693	0.272293	0.0012959	1.57446	0.00127392	0.588651			0.00129333	1.51112	0.00129668	2.8588	0.00133477	1.36814			0.00129539	1.8685	0.00129951	0.638863	0.00155028	3.59493			0.00130131	1.08715	0.0012959	2.80544	0.00117208	0.508621			0.00129796	0.390896
0.00159587	4.98167	0.00135868	2.53453	0.00128004	1.93325			0.00130337	1.17493	0.00131217	1.53287	0.00132761	0.638902			0.0013008	0.272966	0.00129977	1.58298	0.00127745	0.590068			0.00129771	1.51908	0.00130028	2.86877	0.00133927	1.37762			0.00129925	1.87578	0.00130363	0.642787	0.00155549	3.60842			0.00130517	1.0931	0.00129977	2.8153	0.00117581	0.510014			0.00130234	0.393586
0.00160091	4.99924	0.00136243	2.54417	0.00128382	1.94258			0.00130723	1.18087	0.00131606	1.54015	0.0013318	0.643517			0.00130466	0.274199	0.00130363	1.58825	0.00128123	0.593159			0.00130208	1.52693	0.0013044	2.87931	0.00134378	1.38573			0.00130286	1.8843	0.00130749	0.64671	0.0015607	3.62278			0.00130904	1.09836	0.00130389	2.82718	0.0011793	0.512801			0.00130672	0.398182
0.00160595	5.01598	0.00136646	2.55128	0.00128761	1.95204			0.0013111	1.18681	0.00131995	1.54744	0.00133574	0.645099			0.00130878	0.277562	0.00130749	1.59553	0.00128527	0.596895			0.0013062	1.53623	0.00130878	2.89052	0.00134829	1.3946			0.00130672	1.89092	0.0013111	0.648055	0.00156561	3.63714			0.0013129	1.10498	0.00130775	2.83839	0.00118325	0.516864			0.00131084	0.401433
0.00161099	5.03273	0.00137049	2.56157	0.0012914	1.95933			0.00131496	1.19331	0.0013241	1.55338	0.00133941	0.647472			0.0013129	0.279468	0.00131135	1.60472	0.0012893	0.59844			0.00131058	1.54475	0.00131316	2.90173	0.00135279	1.40483			0.00131032	1.89888	0.0013147	0.651418	0.00157051	3.64977			0.00131676	1.1089	0.00131187	2.8496	0.00118697	0.520927			0.00131496	0.405469
0.00161571	5.05018	0.00137479	2.57055	0.00129545	1.96878			0.00131882	1.19993	0.00132799	1.56123	0.00134335	0.648922			0.00131728	0.280813	0.00131522	1.61134	0.00129334	0.602176			0.0013147	1.55271	0.00131754	2.91294	0.00135677	1.41219			0.00131419	1.90672	0.00131857	0.654669	0.00157542	3.66327			0.00132063	1.11552	0.00131573	2.86149	0.00119093	0.523714			0.00131882	0.40872
0.00162075	5.06621	0.00137881	2.58019	0.00129923	1.97675			0.00132294	1.2052	0.00133215	1.56784	0.00134702	0.652878			0.00132166	0.282831	0.00131908	1.61795	0.00129788	0.607586			0.00131882	1.55932	0.00132191	2.92606	0.00136074	1.41881			0.00131805	1.91401	0.00132217	0.65792	0.00158032	3.67677			0.00132423	1.1228	0.00131985	2.87203	0.00119489	0.526384			0.00132294	0.413316
0.00162547	5.08165	0.00138311	2.58862	0.00130328	1.98689			0.00132706	1.21181	0.00133604	1.57446	0.00135096	0.658283			0.00132578	0.284176	0.00132294	1.62457	0.00130217	0.610548			0.00132269	1.56784	0.00132603	2.93727	0.00136498	1.42754			0.00132191	1.92197	0.00132629	0.659938	0.00158492	3.69026			0.00132835	1.12942	0.00132346	2.88256	0.00119861	0.531144			0.00132681	0.415334
0.00163051	5.09839	0.00138714	2.59825	0.00130707	1.99623			0.00133118	1.21977	0.00133967	1.58107	0.00135516	0.661447			0.00133015	0.286754	0.00132681	1.63185	0.00130621	0.61364			0.00132655	1.5758	0.00133015	2.94982	0.00136896	1.4349			0.00132603	1.92982	0.00133041	0.664534	0.00158952	3.70304			0.00133221	1.13469	0.00132732	2.89187	0.0012021	0.534627			0.00133067	0.417912
0.00163555	5.11514	0.00139117	2.60723	0.00131086	2.0042			0.00133505	1.22571	0.00134356	1.58768	0.00135935	0.666062			0.00133402	0.288099	0.00133067	1.6397	0.00131049	0.617375			0.00133041	1.58298	0.00133402	2.95845	0.00137293	1.44302			0.00133015	1.93901	0.00133453	0.66857	0.00159412	3.71482			0.00133634	1.14063	0.00133118	2.9024	0.00120559	0.53602			0.00133479	0.42262
0.00164059	5.13259	0.00139519	2.61632	0.0013149	2.01297			0.00133891	1.23221	0.00134745	1.59295	0.00136329	0.670676			0.00133814	0.288772	0.00133479	1.64833	0.00131428	0.619694			0.00133453	1.59026	0.00133788	2.96899	0.00137717	1.45113			0.00133453	1.94831	0.00133891	0.673838	0.00159872	3.72745			0.00134071	1.14847	0.0013353	2.91361	0.00120908	0.539387			0.00133865	0.425871
0.00164531	5.15005	0.00139895	2.62464	0.00131843	2.02231			0.00134277	1.2395	0.00135134	1.6008	0.00136749	0.67384			0.001342	0.29135	0.00133865	1.65427	0.00131806	0.623429			0.0013384	1.59822	0.00134174	2.97818	0.00138115	1.45911			0.00133891	1.95751	0.00134329	0.677089	0.00160332	3.74008			0.00134483	1.15509	0.00133917	2.92606	0.00121257	0.542754			0.00134277	0.428562
0.00165003	5.16536	0.00140298	2.63307	0.00132222	2.03108			0.00134664	1.2441	0.00135523	1.60809	0.00137142	0.677664			0.00134586	0.293368	0.00134277	1.66279	0.0013221	0.624202			0.00134252	1.60607	0.00134561	2.98805	0.00138539	1.46648			0.00134329	1.96614	0.00134767	0.681013	0.00160822	3.75372			0.00134921	1.16237	0.00134329	2.9366	0.00121606	0.54554			0.00134689	0.432485
0.00165507	5.18151	0.00140674	2.64139	0.00132601	2.04042			0.00135024	1.25004	0.00135964	1.6147	0.00137536	0.680037			0.00134998	0.294713	0.00134664	1.66941	0.00132588	0.62652			0.00134638	1.6147	0.00134947	2.99926	0.00138937	1.47534			0.00134767	1.97533	0.00135179	0.685609	0.00161313	3.76636			0.00135359	1.16966	0.00134767	2.94915	0.00121955	0.548907			0.00135076	0.435736
0.0016598	5.19754	0.00141077	2.65168	0.00133005	2.04919			0.00135385	1.25598	0.0013638	1.62389	0.00137929	0.683069			0.0013541	0.298637	0.0013505	1.67669	0.00132992	0.631802			0.0013505	1.62255	0.00135359	3.00912	0.00139334	1.48258			0.00135153	1.98452	0.00135565	0.6883	0.00161834	3.78072			0.00135771	1.17684	0.0013523	2.96103	0.00122328	0.553086			0.00135436	0.437754
0.00166452	5.21357	0.00141479	2.65945	0.00133384	2.0599			0.00135771	1.26125	0.00136846	1.63309	0.00138297	0.688475			0.00135797	0.299309	0.0013541	1.68454	0.0013337	0.634764			0.00135436	1.62983	0.00135797	3.02101	0.00139732	1.49144			0.00135539	1.99181	0.00135951	0.69155	0.00162324	3.79249			0.00136183	1.18278	0.00135642	2.97493	0.00122677	0.555757			0.00135797	0.441005
0.00166893	5.22901	0.00141936	2.66909	0.00133814	2.0665			0.00136157	1.26786	0.00137262	1.63903	0.0013869	0.691639			0.00136209	0.299982	0.00135797	1.69183	0.00133774	0.637083			0.00135823	1.63645	0.00136209	3.03154	0.00140129	1.4988			0.00135926	1.99977	0.00136338	0.695586	0.00162784	3.80771			0.00136569	1.18939	0.00136054	2.98547	0.00123049	0.55982			0.00136183	0.445041
0.00167365	5.24362	0.00142366	2.68004	0.00134218	2.07789			0.00136569	1.2738	0.00137703	1.64699	0.00139084	0.694012			0.00136621	0.30256	0.00136183	1.69844	0.00134152	0.640818			0.00136209	1.64497	0.00136595	3.04275	0.001405	1.50541			0.00136338	2.00762	0.00136724	0.698837	0.00163244	3.8179			0.00136956	1.19399	0.00136441	2.99791	0.00123398	0.563303			0.00136544	0.447619
0.00167806	5.25893	0.00142849	2.69098	0.00134622	2.08871			0.00136981	1.28042	0.00138118	1.65427	0.00139477	0.697044			0.00137007	0.305251	0.00136569	1.70562	0.00134556	0.643909			0.00136569	1.65091	0.00136981	3.05396	0.00140898	1.51415			0.00136724	2.01625	0.0013711	0.701527	0.00163673	3.83226			0.00137316	1.20127	0.00136827	3.00789	0.00123747	0.56667			0.0013693	0.449637
0.00168278	5.27366	0.00143305	2.70193	0.00135052	2.096			0.00137419	1.28894	0.00138507	1.66145	0.00139897	0.698626			0.00137419	0.305923	0.00137007	1.71492	0.00134934	0.647645			0.00136956	1.65887	0.00137368	3.0626	0.00141296	1.52151			0.00137136	2.02342	0.00137522	0.704778	0.00164133	3.8449			0.00137703	1.20721	0.00137213	3.0191	0.00124096	0.570849			0.00137316	0.452888
0.00168751	5.29111	0.00143762	2.71222	0.00135456	2.10739			0.00137857	1.29757	0.00138896	1.66873	0.00140343	0.701659			0.00137806	0.309174	0.00137445	1.72277	0.00135313	0.647645			0.00137342	1.66604	0.00137728	3.07313	0.00141693	1.52962			0.00137548	2.03205	0.00137934	0.708702	0.00164623	3.85753			0.00138115	1.21114	0.00137625	3.02964	0.00124445	0.572126			0.00137703	0.455578
0.00169254	5.30714	0.00144191	2.72317	0.00135835	2.11616			0.00138295	1.30407	0.00139285	1.67535	0.00140789	0.705614			0.00138166	0.309847	0.00137883	1.7314	0.00135666	0.652282			0.00137754	1.67468	0.00138089	3.08367	0.00142117	1.53836			0.00137934	2.04192	0.00138346	0.711392	0.00165114	3.87017			0.00138501	1.21977	0.00138012	3.04152	0.00124771	0.573519			0.00138115	0.459502
0.0016979	5.3246	0.00144621	2.73215	0.00136214	2.1255			0.00138707	1.31136	0.00139674	1.68129	0.00141235	0.709437			0.00138552	0.311192	0.00138346	1.74126	0.00136044	0.654472			0.00138166	1.68319	0.00138475	3.09163	0.00142541	1.54497			0.00138346	2.04853	0.00138758	0.714643	0.00165604	3.88453			0.00138887	1.22627	0.00138398	3.05273	0.0012512	0.577583			0.00138552	0.463425
0.00170325	5.34348	0.00145051	2.74189	0.00136593	2.13484			0.00139119	1.31864	0.00140063	1.68981	0.00141681	0.714184			0.00138939	0.312425	0.00138758	1.75046	0.00136423	0.657563			0.00138578	1.69115	0.00138861	3.10082	0.00142992	1.55683			0.00138733	2.05772	0.00139145	0.719239	0.00166126	3.89888			0.00139299	1.23154	0.00138784	3.06327	0.00125492	0.581066			0.0013899	0.468694
0.0017086	5.36236	0.00145453	2.75153	0.00136972	2.14361			0.00139505	1.32593	0.00140478	1.6971	0.00142101	0.718798			0.00139325	0.315116	0.0013917	1.75774	0.00136801	0.660526			0.00139016	1.69967	0.00139273	3.11271	0.00143442	1.56557			0.00139119	2.06568	0.00139531	0.72193	0.00166647	3.91324			0.00139686	1.2395	0.0013917	3.07515	0.00125864	0.584432			0.00139428	0.472057
0.00171396	5.38053	0.00145883	2.75985	0.00137401	2.15226			0.00139917	1.3312	0.00140868	1.70371	0.00142521	0.723413			0.00139711	0.317133	0.00139557	1.76626	0.00137205	0.665163			0.00139454	1.70965	0.00139711	3.12324	0.00143893	1.57443			0.00139505	2.07488	0.00139917	0.725853	0.00167168	3.92932			0.00140072	1.24544	0.00139557	3.08636	0.0012626	0.588612			0.00139866	0.47598
0.001719	5.39798	0.00146286	2.76959	0.00137805	2.16297			0.00140304	1.3377	0.00141283	1.71088	0.00142914	0.725786			0.00140123	0.318367	0.00139943	1.77288	0.00137608	0.668898			0.00139866	1.71817	0.00140149	3.1358	0.00144344	1.58241			0.00139866	2.08149	0.00140278	0.728544	0.00167658	3.94196			0.00140458	1.25205	0.00139969	3.09623	0.00126656	0.590586			0.00140252	0.479904
0.00172372	5.41401	0.00146689	2.77857	0.00138209	2.17242			0.00140716	1.34297	0.00141698	1.71952	0.00143308	0.7304			0.00140535	0.322402	0.00140329	1.77949	0.00138037	0.673406			0.00140278	1.72478	0.00140587	3.14824	0.00144768	1.59202			0.00140278	2.08878	0.00140664	0.731795	0.00168118	3.95631			0.00140819	1.25867	0.00140381	3.10811	0.00127051	0.594649			0.00140638	0.482594
0.00172844	5.43076	0.00147091	2.78755	0.00138588	2.18313			0.00141128	1.3516	0.00142113	1.7268	0.00143702	0.732773			0.00140973	0.32498	0.00140716	1.78812	0.00138441	0.677271			0.00140664	1.73465	0.00141025	3.16147	0.00145165	1.60076			0.00140638	2.0973	0.0014105	0.735718	0.00168578	3.96895			0.00141205	1.26517	0.00140767	3.11999	0.00127424	0.597435			0.0014105	0.48719
0.00173317	5.44691	0.00147521	2.79718	0.00138967	2.1911			0.00141514	1.35821	0.00142528	1.7333	0.00144095	0.73897			0.00141411	0.326326	0.00141102	1.79462	0.00138869	0.681006			0.0014105	1.74126	0.00141437	3.17201	0.00145589	1.60887			0.0014105	2.10649	0.00141462	0.739754	0.00169007	3.98173			0.00141591	1.27044	0.00141153	3.13053	0.00127796	0.601499			0.00141437	0.489881
0.0017382	5.46222	0.00147951	2.80627	0.00139346	2.19987			0.00141926	1.36606	0.00142891	1.74059	0.00144515	0.742002			0.00141823	0.329577	0.00141514	1.80326	0.00139273	0.686287			0.00141437	1.74978	0.00141849	3.18254	0.00145987	1.61623			0.00141462	2.11512	0.00141849	0.743005	0.00169467	3.99264			0.00141978	1.27582	0.0014154	3.14241	0.00128145	0.604982			0.00141849	0.492459
0.00174293	5.47897	0.00148353	2.81525	0.00139725	2.20921			0.00142338	1.37335	0.0014328	1.7472	0.00144935	0.743584			0.00142235	0.330249	0.00141926	1.81177	0.00139677	0.690151			0.00141849	1.7564	0.00142235	3.19252	0.00146384	1.62572			0.001419	2.12364	0.00142287	0.747601	0.00169927	4.00527			0.0014239	1.28434	0.001419	3.1516	0.00128494	0.607652			0.00142261	0.495822
0.00174765	5.49642	0.00148729	2.82554	0.00140104	2.21798			0.00142724	1.37794	0.00143669	1.75516	0.00145328	0.748199			0.00142621	0.332267	0.00142312	1.81973	0.0014008	0.69466			0.00142235	1.76503	0.00142596	3.20429	0.00146782	1.63233			0.00142312	2.13227	0.00142699	0.751637	0.00170387	4.01877			0.00142827	1.29095	0.00142287	3.16281	0.00128843	0.611715			0.00142673	0.499073
0.00175269	5.51257	0.00149132	2.83397	0.00140458	2.22664			0.00143111	1.3859	0.00144058	1.76099	0.00145748	0.74899			0.00143008	0.333612	0.00142699	1.82635	0.00140459	0.697751			0.00142621	1.77288	0.00142982	3.21292	0.0014718	1.64044			0.00142724	2.14281	0.00143136	0.754215	0.00170847	4.03227			0.00143265	1.29947	0.00142673	3.17335	0.00129192	0.614502			0.00143059	0.501652
0.00175773	5.53003	0.00149508	2.84229	0.00140837	2.23609			0.00143497	1.39117	0.00144474	1.76895	0.00146142	0.751363			0.0014342	0.335518	0.00143085	1.83554	0.00140837	0.700714			0.00143033	1.78218	0.00143368	3.22346	0.00147577	1.64781			0.00143162	2.152	0.00143574	0.759484	0.00171337	4.04505			0.00143677	1.30811	0.00143059	3.18456	0.00129541	0.617288			0.00143471	0.505687
0.00176245	5.54677	0.00149911	2.85258	0.00141216	2.24406			0.00143858	1.39846	0.00144915	1.77691	0.00146561	0.755977			0.00143806	0.336863	0.00143471	1.84148	0.00141215	0.703805			0.00143445	1.7907	0.00143755	3.23265	0.00148001	1.65804			0.00143574	2.15929	0.00143986	0.762847	0.00171828	4.05768			0.00144115	1.31472	0.00143497	3.19779	0.00129913	0.619958			0.00143858	0.508938
0.00176717	5.5628	0.00150314	2.86101	0.00141595	2.25409			0.00144244	1.40305	0.00145356	1.7861	0.00146929	0.758351			0.00144218	0.338881	0.00143858	1.85	0.00141594	0.70754			0.00143832	1.79799	0.00144141	3.24454	0.00148372	1.66615			0.00143961	2.16848	0.00144373	0.76677	0.00172287	4.07204			0.00144527	1.32122	0.00143935	3.21091	0.00130286	0.623325			0.00144244	0.512301
0.0017719	5.57883	0.00150743	2.87065	0.00141974	2.26286			0.0014463	1.4109	0.00145797	1.79339	0.00147322	0.761383			0.00144604	0.340114	0.00144244	1.85662	0.00141997	0.709859			0.00144218	1.80718	0.00144527	3.25507	0.00148796	1.67489			0.00144373	2.17711	0.00144759	0.770694	0.00172747	4.08467			0.00144913	1.32851	0.00144398	3.22413	0.00130635	0.626808			0.00144604	0.515552
0.00177662	5.59557	0.00151173	2.88159	0.00142378	2.2722			0.00145016	1.41752	0.00146238	1.80258	0.00147716	0.762174			0.00145016	0.340787	0.0014463	1.86525	0.00142401	0.712822			0.00144579	1.81447	0.00144965	3.26505	0.00149194	1.68225			0.00144759	2.1863	0.00145145	0.774057	0.00173207	4.09817			0.001453	1.33445	0.00144836	3.23736	0.00131007	0.630175			0.00144991	0.518803
0.00178134	5.61101	0.00151629	2.89123	0.00142807	2.2829			0.00145428	1.42413	0.00146627	1.81054	0.00148083	0.764547			0.00145403	0.342805	0.00145042	1.87377	0.00142779	0.715913			0.00144965	1.82231	0.00145351	3.27626	0.00149565	1.69036			0.00145145	2.19359	0.00145532	0.777308	0.00173667	4.11009			0.00145686	1.34039	0.00145248	3.2498	0.00131356	0.633658			0.00145377	0.520148
0.00178575	5.62633	0.00152059	2.90152	0.00143211	2.29429			0.00145841	1.43198	0.00147042	1.81772	0.00148477	0.767579			0.00145789	0.34415	0.00145454	1.88038	0.00143183	0.719648			0.00145325	1.82893	0.00145738	3.28747	0.00149963	1.69772			0.00145557	2.20211	0.00145918	0.780559	0.00174096	4.12272			0.00146072	1.34768	0.0014566	3.26034	0.00131705	0.637024			0.00145763	0.524072
0.00179048	5.64176	0.00152515	2.91247	0.00143641	2.30431			0.00146278	1.43926	0.00147405	1.825	0.00148897	0.771535			0.00146201	0.346728	0.00145866	1.89025	0.00143536	0.72274			0.00145712	1.83689	0.00146098	3.29734	0.00150334	1.70434			0.00145944	2.21141	0.00146304	0.785267	0.00174556	4.1345			0.00146484	1.35485	0.00146047	3.27357	0.00132054	0.641088			0.00146175	0.528107
0.0017952	5.65708	0.00152945	2.92221	0.0014407	2.31513			0.00146716	1.44722	0.00147768	1.83094	0.00149316	0.774567			0.00146587	0.348073	0.00146304	1.8982	0.00143915	0.725702			0.00146098	1.8454	0.00146484	3.30586	0.00150758	1.71382			0.0014633	2.21859	0.00146716	0.787173	0.00175016	4.14799			0.00146896	1.36281	0.00146459	3.28478	0.00132403	0.642481			0.00146587	0.533376
0.00180024	5.67454	0.00153375	2.9325	0.00144475	2.32584			0.00147128	1.45574	0.00148157	1.83823	0.00149762	0.777731			0.00146948	0.349418	0.00146716	1.90874	0.00144268	0.728021			0.00146484	1.85336	0.00146845	3.31707	0.00151155	1.72193			0.00146742	2.22789	0.00147102	0.790535	0.00175506	4.16235			0.00147308	1.36875	0.00146845	3.29599	0.00132752	0.645964			0.00146999	0.535282
0.00180528	5.69199	0.00153804	2.94345	0.00144879	2.33518			0.00147566	1.46303	0.00148547	1.8454	0.00150208	0.783137			0.00147308	0.351324	0.00147154	1.91536	0.00144621	0.732529			0.00146896	1.86121	0.00147231	3.32693	0.00151579	1.73142			0.00147128	2.23641	0.00147515	0.794459	0.00175997	4.17671			0.00147721	1.37537	0.00147231	3.30586	0.00133101	0.649331			0.00147411	0.541223
0.00181063	5.71016	0.00154234	2.95309	0.00145258	2.3452			0.00147952	1.47032	0.00148936	1.85202	0.00150654	0.78551			0.00147695	0.353342	0.00147566	1.92657	0.00144999	0.734848			0.00147334	1.87119	0.00147618	3.33814	0.0015203	1.74028			0.00147515	2.24504	0.00147901	0.79771	0.00176549	4.19107			0.00148107	1.38456	0.00147618	3.31774	0.00133497	0.652698			0.00147849	0.543241
0.00181598	5.72833	0.00154637	2.96206	0.00145637	2.35329			0.00148339	1.47682	0.00149351	1.85931	0.00151074	0.791706			0.00148081	0.354687	0.00147978	1.93318	0.00145353	0.738583			0.00147772	1.88105	0.0014803	3.34935	0.00152481	1.75126			0.00147901	2.25222	0.00148287	0.802306	0.0017707	4.20629			0.00148519	1.3905	0.0014803	3.32962	0.00133846	0.65618			0.00148287	0.549855
0.00182134	5.74721	0.00155039	2.9717	0.00146016	2.36331			0.00148725	1.4841	0.00149766	1.8685	0.00151494	0.793157			0.00148493	0.357938	0.00148339	1.9417	0.00145756	0.743864			0.0014821	1.88957	0.00148467	3.36056	0.00152931	1.75937			0.00148261	2.26085	0.00148699	0.804997	0.00177591	4.22237			0.00148905	1.3951	0.00148416	3.34218	0.00134241	0.660244			0.00148725	0.554451
0.00182637	5.76609	0.00155442	2.98013	0.00146394	2.37265			0.00149111	1.49005	0.00150181	1.87578	0.00151888	0.797112			0.00148931	0.359956	0.00148725	1.94899	0.00146185	0.748501			0.00148622	1.89955	0.00148905	3.37379	0.00153355	1.76886			0.00148622	2.26937	0.0014906	0.80892	0.00178081	4.23845			0.00149291	1.40373	0.00148802	3.35406	0.00134614	0.66303			0.00149137	0.557702
0.00183141	5.78355	0.00155845	2.99108	0.00146773	2.38142			0.00149523	1.49733	0.0015057	1.88363	0.00152281	0.800144			0.00149369	0.361974	0.00149137	1.95751	0.00146639	0.75301			0.00149034	1.90941	0.00149343	3.38365	0.00153779	1.77847			0.00149008	2.27733	0.00149446	0.812283	0.00178541	4.25194			0.00149652	1.40967	0.00149214	3.3646	0.00135009	0.667094			0.00149523	0.561065
0.00183614	5.79958	0.00156248	2.9994	0.00147178	2.39008			0.0014991	1.50518	0.00150985	1.89025	0.00152675	0.802517			0.00149807	0.364552	0.00149523	1.96614	0.00147068	0.758291			0.00149446	1.9167	0.00149781	3.39823	0.00154177	1.78645			0.00149394	2.28518	0.00149832	0.815534	0.00179032	4.26458			0.00150038	1.4155	0.00149575	3.37581	0.00135405	0.67046			0.0014991	0.563643
0.00184086	5.81561	0.0015665	3.00848	0.00147557	2.39953			0.00150296	1.51112	0.00151348	1.89888	0.00153068	0.807132			0.00150219	0.367803	0.00149935	1.97398	0.00147497	0.762799			0.00149832	1.92455	0.00150193	3.41011	0.00154574	1.79531			0.00149807	2.29314	0.00150219	0.82013	0.00179492	4.2798			0.00150425	1.42211	0.00149961	3.38702	0.00135777	0.673943			0.0015027	0.567006
0.00184527	5.83104	0.0015708	3.01943	0.00147961	2.41024			0.00150708	1.51908	0.00151711	1.90415	0.00153462	0.810296			0.00150631	0.370493	0.00150347	1.98329	0.00147926	0.766663			0.00150219	1.93251	0.00150605	3.41997	0.00154998	1.80418			0.00150219	2.303	0.00150631	0.824166	0.00179951	4.29071			0.00150837	1.43007	0.00150347	3.39823	0.00136126	0.676614			0.00150656	0.57093
0.00184999	5.84707	0.00157483	3.02841	0.0014834	2.41958			0.0015112	1.52569	0.00152101	1.91199	0.00153882	0.812537			0.00151043	0.371839	0.00150759	1.99114	0.00148304	0.771171			0.00150631	1.9417	0.00150991	3.43118	0.00155396	1.81216			0.00150656	2.31231	0.00151094	0.829435	0.00180411	4.30334			0.00151249	1.43601	0.00150734	3.41134	0.00136475	0.678007			0.00151043	0.574181
0.00185503	5.8631	0.00157859	3.03739	0.00148744	2.42891			0.00151506	1.53287	0.00152464	1.91928	0.00154301	0.815701			0.00151429	0.373744	0.00151146	1.9991	0.00148682	0.77349			0.00151017	1.95022	0.00151377	3.44239	0.0015582	1.82177			0.0015112	2.32217	0.00151532	0.833358	0.00180902	4.31856			0.00151635	1.44319	0.0015112	3.42188	0.00136848	0.68207			0.00151455	0.57945
0.00185975	5.88056	0.00158261	3.04713	0.00149123	2.43973			0.00151893	1.54015	0.00152879	1.92657	0.00154695	0.819525			0.00151815	0.376435	0.00151532	2.00627	0.00149061	0.77568			0.00151429	1.95818	0.00151764	3.45159	0.00156244	1.82988			0.00151558	2.33203	0.0015197	0.837954	0.00181392	4.33292			0.00152073	1.45182	0.00151532	3.43309	0.00137197	0.682767			0.00151841	0.582813
0.00186479	5.89801	0.00158637	3.05545	0.00149476	2.44702			0.00152279	1.54677	0.00153294	1.93509	0.00155089	0.821107			0.00152202	0.37778	0.00151918	2.0149	0.00149414	0.780317			0.00151815	1.96737	0.0015215	3.4628	0.00156642	1.83787			0.0015197	2.34123	0.00152382	0.84255	0.00181883	4.34642			0.00152485	1.45911	0.00151944	3.44497	0.00137569	0.68625			0.00152253	0.586736
0.00186983	5.91618	0.0015904	3.06377	0.00149855	2.45773			0.00152639	1.55405	0.00153709	1.94372	0.00155482	0.825721			0.00152588	0.379013	0.00152279	2.02219	0.00149792	0.781734			0.00152227	1.97533	0.00152536	3.47199	0.00157066	1.84673			0.00152382	2.3512	0.00152768	0.845241	0.00182343	4.36078			0.00152923	1.46695	0.00152356	3.45753	0.00137918	0.68892			0.00152639	0.590099
0.00187487	5.93292	0.00159443	3.07286	0.00150234	2.4665			0.00153026	1.56056	0.0015415	1.95291	0.00155849	0.831259			0.00153	0.382376	0.00152639	2.03071	0.00150171	0.785598			0.00152639	1.98385	0.00152948	3.48387	0.00157463	1.85622			0.00152768	2.36107	0.00153154	0.848492	0.00182802	4.37442			0.00153335	1.47558	0.00152794	3.47008	0.0013829	0.69368			0.00153026	0.595368
0.00187991	5.94836	0.00159873	3.08381	0.00150638	2.47789			0.00153386	1.56583	0.00154591	1.96143	0.00156243	0.836664			0.00153412	0.385627	0.00153	2.03665	0.00150574	0.78856			0.00153051	1.99181	0.0015336	3.49441	0.00157887	1.86433			0.00153154	2.36824	0.00153541	0.851855	0.00183293	4.38877			0.00153747	1.48209	0.00153206	3.4832	0.00138663	0.697163			0.00153412	0.597946
0.00188431	5.96582	0.00160302	3.0941	0.00151043	2.48723			0.00153773	1.57311	0.00155032	1.97006	0.0015661	0.836664			0.00153824	0.384954	0.00153386	2.04461	0.00150953	0.791652			0.00153438	2.001	0.00153773	3.50696	0.00158285	1.87169			0.00153541	2.37688	0.00153927	0.856451	0.00183722	4.40055			0.00154107	1.4887	0.00153644	3.49575	0.00139012	0.700529			0.00153773	0.603215
0.00188904	5.98042	0.00160759	3.10571	0.00151447	2.49725			0.00154185	1.5804	0.00155473	1.97858	0.00157004	0.840488			0.0015421	0.387645	0.00153798	2.05313	0.00151356	0.796933			0.00153824	2.00963	0.00154185	3.51817	0.00158656	1.88117			0.00153901	2.38416	0.00154339	0.859702	0.00184182	4.41404			0.00154494	1.49599	0.0015403	3.50696	0.00139361	0.702619			0.00154159	0.605905
0.00189376	5.99788	0.00161242	3.116	0.00151876	2.5067			0.00154622	1.58892	0.00155888	1.98721	0.00157397	0.844443			0.00154622	0.387645	0.00154185	2.06109	0.0015176	0.800668			0.0015421	2.01748	0.00154597	3.52938	0.00159054	1.89004			0.00154288	2.39335	0.00154725	0.864971	0.00184642	4.42754			0.0015488	1.50058	0.00154416	3.51885	0.00139663	0.705986			0.00154519	0.610501
0.00189817	6.01331	0.00161698	3.12892	0.00152281	2.51809			0.0015506	1.59755	0.00156277	1.99506	0.00157791	0.847475			0.00155009	0.390896	0.00154622	2.07095	0.00152138	0.802214			0.00154571	2.02477	0.00154983	3.54127	0.00159478	1.89815			0.001547	2.40187	0.00155112	0.867661	0.00185102	4.44018			0.00155266	1.50921	0.00154803	3.53006	0.00140012	0.710049			0.00154931	0.61577
0.00190321	6.02935	0.00162128	3.13921	0.00152685	2.52948			0.00155498	1.60472	0.00156667	2.00302	0.00158211	0.85209			0.00155369	0.392914	0.00155034	2.08014	0.00152517	0.807495			0.00154957	2.03273	0.00155369	3.55113	0.00159875	1.90538			0.00155086	2.41118	0.00155524	0.870912	0.00185562	4.45123			0.00155653	1.51572	0.00155189	3.54194	0.00140338	0.714229			0.00155343	0.619694
0.00190825	6.0468	0.00162558	3.1495	0.00153114	2.54019			0.0015591	1.61268	0.00157056	2.01031	0.00158657	0.859077			0.00155756	0.394931	0.00155498	2.09001	0.00152895	0.809814			0.00155343	2.04192	0.0015573	3.56167	0.00160326	1.91712			0.00155498	2.42037	0.0015591	0.875508	0.00186021	4.46645			0.00156065	1.52435	0.00155601	3.55315	0.00140687	0.716899			0.00155756	0.625635
0.0019136	6.06497	0.0016296	3.15979	0.00153493	2.54885			0.00156322	1.62064	0.00157471	2.01748	0.00159103	0.863032			0.00156116	0.394931	0.00155936	2.10066	0.00153274	0.812132			0.00155756	2.04853	0.00156116	3.57221	0.0016075	1.92673			0.0015591	2.42956	0.00156322	0.879544	0.00186543	4.48081			0.00156451	1.52962	0.00156013	3.56761	0.00141036	0.720382			0.00156193	0.630231
0.00191895	6.08385	0.0016339	3.17008	0.00153872	2.5583			0.00156708	1.62782	0.0015786	2.02611	0.00159549	0.867647			0.00156528	0.396837	0.00156348	2.10918	0.00153652	0.817413			0.00156168	2.05907	0.00156528	3.58218	0.00161227	1.93621			0.00156322	2.43819	0.00156734	0.883467	0.00187033	4.49761			0.00156863	1.5369	0.00156451	3.58084	0.00141385	0.724445			0.00156631	0.637518
0.00192431	6.10332	0.00163793	3.17906	0.00154251	2.56695			0.00157095	1.6351	0.00158275	2.03463	0.00159995	0.87147			0.00156914	0.398855	0.0015676	2.11837	0.00154056	0.821922			0.0015658	2.06759	0.00156914	3.59395	0.00161651	1.94582			0.00156683	2.44671	0.00157146	0.886718	0.00187554	4.5111			0.00157249	1.54408	0.00156863	3.5907	0.00141757	0.727812			0.00157043	0.640769
0.00192934	6.12149	0.00164169	3.18749	0.0015463	2.57572			0.00157507	1.64172	0.0015869	2.04259	0.00160415	0.876217			0.00157326	0.400873	0.00157172	2.12566	0.00154484	0.82643			0.00157017	2.07824	0.00157352	3.60718	0.00162075	1.95455			0.00157069	2.45669	0.00157533	0.891987	0.00188075	4.52718			0.00157661	1.55136	0.00157249	3.6046	0.00142153	0.732688			0.00157455	0.64671
0.00193407	6.13966	0.00164598	3.19712	0.00155009	2.58506			0.00157893	1.64833	0.00159079	2.0492	0.00160808	0.878458			0.00157739	0.402779	0.00157558	2.13362	0.00154913	0.832484			0.00157455	2.08743	0.0015779	3.61772	0.00162473	1.96267			0.00157455	2.46454	0.00157919	0.894677	0.00188566	4.54154			0.00158022	1.55798	0.00157636	3.61581	0.00142525	0.736752			0.00157867	0.650073
0.00193911	6.15581	0.00165001	3.20807	0.00155413	2.59782			0.00158305	1.65618	0.00159468	2.05772	0.00161228	0.883995			0.00158151	0.406142	0.00157919	2.14146	0.00155342	0.836348			0.00157867	2.0973	0.00158228	3.63095	0.0016287	1.97153			0.00157842	2.47384	0.00158279	0.897928	0.00189056	4.5559			0.00158408	1.5665	0.00157996	3.62759	0.00142921	0.740119			0.00158254	0.655342
0.00194351	6.17184	0.00165404	3.21639	0.00155792	2.60648			0.00158691	1.66347	0.00159857	2.06568	0.00161595	0.886237			0.00158614	0.408047	0.00158331	2.14942	0.00155771	0.838667			0.00158254	2.10525	0.00158666	3.64406	0.00163241	1.97951			0.00158254	2.48169	0.00158691	0.901964	0.00189516	4.5694			0.0015882	1.57244	0.00158382	3.63947	0.00143317	0.744879			0.0015864	0.65792
0.00194824	6.18716	0.00165834	3.22614	0.00156196	2.61582			0.00159103	1.67142	0.00160247	2.07162	0.00162015	0.890192			0.00159026	0.412083	0.00158717	2.15794	0.00156175	0.841629			0.0015864	2.11377	0.00159052	3.65404	0.00163639	1.98837			0.00158691	2.49088	0.00159103	0.907233	0.00189976	4.58203			0.00159181	1.57905	0.00158769	3.65001	0.00143689	0.747665			0.00159026	0.662628
0.00195296	6.20461	0.00166236	3.23829	0.00156575	2.62527			0.0015949	1.6786	0.0016061	2.08082	0.00162435	0.894015			0.00159438	0.414661	0.00159103	2.1659	0.00156553	0.84691			0.00159052	2.12241	0.00159438	3.66716	0.00164036	1.99649			0.00159129	2.50153	0.00159516	0.910483	0.00190436	4.59639			0.00159593	1.58634	0.00159155	3.66122	0.00144038	0.751728			0.00159438	0.666552
0.001958	6.22278	0.00166639	3.24672	0.00156979	2.63666			0.00159876	1.68589	0.00160999	2.0881	0.00162855	0.897179			0.0015985	0.417352	0.00159516	2.17442	0.00156931	0.850775			0.00159438	2.13093	0.0015985	3.67646	0.00164461	2.00447			0.00159567	2.5114	0.00159953	0.915752	0.00190926	4.60917			0.00160005	1.59295	0.00159516	3.67243	0.00144387	0.755211			0.00159825	0.671148
0.00196304	6.23881	0.00167042	3.2557	0.00157358	2.64668			0.00160288	1.69384	0.00161388	2.09595	0.00163248	0.899421			0.00160262	0.418585	0.00159902	2.18373	0.0015731	0.85451			0.00159825	2.13889	0.00160211	3.68767	0.00164858	2.01333			0.00159979	2.52126	0.00160391	0.921694	0.00191386	4.62353			0.00160443	1.60215	0.00159902	3.68364	0.00144759	0.758578			0.00160237	0.675072
0.00196808	6.25769	0.00167445	3.26413	0.00157712	2.65534			0.00160674	1.70035	0.00161777	2.10324	0.00163668	0.904167			0.00160649	0.42262	0.00160288	2.1909	0.00157688	0.857601			0.00160237	2.14673	0.00160597	3.69888	0.00165282	2.02357			0.00160391	2.53045	0.00160829	0.927635	0.00191877	4.63702			0.0016088	1.61067	0.00160288	3.69552	0.00145108	0.761945			0.00160649	0.678435
0.0019728	6.27443	0.00167847	3.27442	0.00158091	2.66411			0.00161061	1.70831	0.00162192	2.11243	0.00164088	0.90799			0.00161035	0.425199	0.001607	2.20088	0.00158066	0.860564			0.00160623	2.15604	0.00160983	3.70807	0.00165706	2.03243			0.00160803	2.53976	0.00161241	0.930886	0.00192337	4.65468			0.00161292	1.61862	0.001607	3.7074	0.00145481	0.766124			0.00161061	0.681686
0.00197752	6.29058	0.0016825	3.28405	0.0015847	2.67345			0.00161447	1.71425	0.00162633	2.12173	0.00164481	0.910363			0.00161447	0.427217	0.00161086	2.20872	0.00158445	0.863655			0.00161035	2.1659	0.0016137	3.71928	0.00166104	2.04266			0.00161189	2.54895	0.00161627	0.935594	0.00192796	4.66574			0.0016173	1.62591	0.00161112	3.71996	0.00145876	0.770188			0.00161473	0.685609
0.00198256	6.30804	0.0016868	3.29434	0.00158849	2.68347			0.00161833	1.72153	0.00163048	2.12958	0.00164875	0.914978			0.00161833	0.429122	0.00161473	2.21792	0.00158798	0.868936			0.00161421	2.17375	0.00161782	3.72982	0.00166501	2.05002			0.00161576	2.55758	0.00161988	0.938845	0.00193256	4.68096			0.00162117	1.63443	0.0016155	3.73374	0.00146248	0.774251			0.00161859	0.690878
0.00198728	6.32478	0.00169136	3.30464	0.00159228	2.69224			0.00162245	1.73005	0.00163515	2.13889	0.00165269	0.91801			0.0016222	0.430467	0.00161833	2.22588	0.00159202	0.872672			0.00161808	2.18103	0.00162168	3.7417	0.00166899	2.05814			0.00161962	2.56677	0.00162348	0.942769	0.00193716	4.69359			0.00162529	1.64172	0.00161988	3.74764	0.00146598	0.777037			0.0016222	0.695586
0.00199201	6.34152	0.00169593	3.3169	0.00159632	2.70294			0.00162632	1.73734	0.0016393	2.1474	0.00165636	0.920383			0.00162606	0.433158	0.0016222	2.23249	0.0015958	0.87499			0.00162194	2.1909	0.0016258	3.75224	0.00167297	2.06762			0.00162348	2.57529	0.00162735	0.945459	0.00194176	4.70623			0.00162915	1.64766	0.00162426	3.76143	0.00146947	0.782494			0.00162606	0.698164
0.00199673	6.35684	0.00170049	3.3285	0.00160061	2.71502			0.00163069	1.74451	0.00164345	2.1566	0.00166029	0.925789			0.00163018	0.436409	0.00162606	2.24168	0.00159984	0.877953			0.0016258	2.19953	0.00162966	3.76412	0.00167668	2.07498			0.00162735	2.58393	0.00163121	0.950055	0.00194605	4.71972			0.00163301	1.65483	0.00162838	3.77332	0.00147296	0.785164			0.00162992	0.703433
0.00200114	6.37501	0.00170506	3.33945	0.00160491	2.72367			0.00163507	1.75315	0.00164761	2.16523	0.00166423	0.929744			0.00163404	0.438427	0.00163018	2.25031	0.00160362	0.881817			0.00162941	2.20671	0.00163353	3.77466	0.00168039	2.08384			0.00163121	2.59245	0.00163533	0.953306	0.00195034	4.73322			0.00163688	1.66279	0.0016325	3.78654	0.00147645	0.787951			0.00163378	0.709374
0.00200586	6.39045	0.00170935	3.3504	0.0016092	2.73575			0.00163945	1.76099	0.00165124	2.17308	0.00166817	0.931194			0.00163765	0.439772	0.0016343	2.26018	0.00160766	0.885553			0.00163327	2.21534	0.00163739	3.7852	0.00168436	2.09183			0.00163482	2.60108	0.00163945	0.958014	0.00195494	4.74585			0.00164048	1.67008	0.00163662	3.79843	0.0014797	0.790621			0.00163765	0.713298
0.0020109	6.40719	0.00171365	3.36135	0.00161324	2.74782			0.00164357	1.76895	0.00165513	2.18036	0.00167236	0.937391			0.00164151	0.441005	0.00163868	2.26803	0.00161144	0.887871			0.00163713	2.22386	0.001641	3.79574	0.00168834	2.09994			0.00163894	2.6096	0.00164331	0.96261	0.00195954	4.75949			0.0016446	1.67725	0.00164022	3.81154	0.00148319	0.7948			0.00164177	0.717334
0.00201594	6.42536	0.00171768	3.37098	0.00161754	2.75853			0.00164743	1.77747	0.00165928	2.18832	0.00167682	0.941346			0.00164537	0.443023	0.0016428	2.27868	0.00161522	0.893152			0.001641	2.23182	0.00164486	3.80571	0.00169231	2.1088			0.0016428	2.61879	0.00164743	0.966534	0.00196444	4.77385			0.00164846	1.68454	0.00164409	3.82219	0.00148669	0.79956			0.00164589	0.72193
0.00202098	6.4421	0.00172144	3.38062	0.00162133	2.76923			0.00165155	1.78476	0.00166317	2.1955	0.00168102	0.944378			0.00164924	0.444368	0.00164718	2.28787	0.00161876	0.896888			0.00164537	2.24168	0.00164846	3.81558	0.00169682	2.11904			0.00164692	2.62877	0.0016513	0.971803	0.00196935	4.78893			0.00165258	1.69183	0.00164795	3.83273	0.00149041	0.802927			0.00165001	0.727871
0.00202633	6.4624	0.00172546	3.3897	0.00162512	2.77994			0.00165542	1.79204	0.00166706	2.20413	0.00168548	0.949916			0.00165284	0.448292	0.00165155	2.29639	0.00162229	0.899206			0.00164975	2.25155	0.00165258	3.82746	0.00170159	2.12927			0.00165104	2.6393	0.00165542	0.976399	0.00197456	4.80415			0.00165671	1.70102	0.00165207	3.84585	0.00149413	0.807107			0.00165439	0.73314
0.00203168	6.47915	0.00172949	3.4012	0.00162891	2.78666			0.00165928	1.79866	0.00167121	2.21209	0.00168968	0.953739			0.00165696	0.450309	0.00165568	2.30692	0.00162607	0.902942			0.00165413	2.26085	0.00165671	3.838	0.0017061	2.13963			0.0016549	2.64782	0.00165902	0.980434	0.00197977	4.82023			0.00166108	1.70831	0.00165593	3.8584	0.00149785	0.80908			0.00165851	0.738409
0.00203672	6.49933	0.00173352	3.40897	0.0016327	2.79805			0.00166314	1.80651	0.0016751	2.22061	0.00169388	0.958354			0.00166108	0.452888	0.00165954	2.31623	0.00163011	0.906033			0.00165825	2.27072	0.00166108	3.84988	0.00171034	2.15136			0.00165877	2.65645	0.00166289	0.983685	0.00198498	4.83545			0.0016652	1.7175	0.00166005	3.86961	0.00150158	0.81326			0.00166289	0.743677
0.00204176	6.51821	0.00173755	3.41927	0.00163649	2.80682			0.00166701	1.81379	0.00167926	2.22913	0.00169781	0.963759			0.0016652	0.456811	0.0016634	2.32408	0.0016344	0.912087			0.00166263	2.28125	0.00166546	3.86434	0.00171484	2.16009			0.00166237	2.66497	0.00166649	0.987609	0.00198989	4.85153			0.00166881	1.72411	0.00166392	3.88284	0.00150553	0.818716			0.00166675	0.746928
0.0020468	6.53567	0.00174157	3.4289	0.00164053	2.81616			0.00167113	1.82041	0.00168315	2.23709	0.00170201	0.967714			0.00166958	0.459502	0.00166726	2.33271	0.00163868	0.918141			0.00166675	2.29179	0.00166984	3.87622	0.00171882	2.17045			0.00166623	2.67361	0.00167035	0.992205	0.00199479	4.86675			0.00167267	1.7314	0.00166804	3.89528	0.00150949	0.822083			0.00167061	0.75287
0.00205152	6.5517	0.0017456	3.43864	0.00164432	2.82686			0.00167499	1.8296	0.00168704	2.24504	0.00170595	0.972329			0.00167396	0.463425	0.00167087	2.34257	0.00164297	0.923422			0.00167061	2.29908	0.00167422	3.89001	0.00172306	2.17844			0.0016701	2.68213	0.00167448	0.996913	0.00199939	4.88182			0.00167654	1.73857	0.0016719	3.90784	0.00151344	0.82754			0.00167448	0.756905
0.00205656	6.56927	0.0017499	3.44828	0.00164811	2.83825			0.00167885	1.83621	0.00169067	2.25289	0.00170988	0.976284			0.00167808	0.468021	0.00167499	2.34919	0.00164726	0.928703			0.00167448	2.30894	0.00167834	3.90257	0.00172703	2.18805			0.00167396	2.69076	0.0016786	1.00151	0.00200399	4.89288			0.0016804	1.74586	0.00167576	3.91905	0.00151717	0.831603			0.00167834	0.761501
0.0020616	6.58804	0.00175393	3.45923	0.00165215	2.84634			0.00168272	1.8435	0.0016943	2.26085	0.00171408	0.981689			0.0016822	0.469366	0.00167885	2.35838	0.00165155	0.932567			0.00167834	2.31757	0.0016822	3.91378	0.00173128	2.19678			0.00167834	2.70062	0.00168272	1.00678	0.0020089	4.90724			0.00168452	1.75315	0.00167937	3.9316	0.00152066	0.832996			0.0016822	0.767443
0.00206632	6.60347	0.00175822	3.4682	0.00165594	2.85841			0.00168684	1.85135	0.00169819	2.26679	0.00171802	0.983931			0.00168632	0.473402	0.00168297	2.36768	0.00165559	0.937076			0.00168246	2.32677	0.00168606	3.92432	0.00173525	2.20714			0.00168272	2.71183	0.00168709	1.01205	0.00201349	4.92246			0.00168864	1.76167	0.00168323	3.94147	0.00152415	0.837756			0.00168606	0.771366
0.00207136	6.62164	0.00176225	3.47915	0.00165998	2.86775			0.0016907	1.85998	0.00170183	2.27531	0.00172221	0.989468			0.00169018	0.474635	0.00168709	2.37553	0.00165937	0.94094			0.00168632	2.33529	0.00169018	3.93418	0.00173949	2.21513			0.00168709	2.72035	0.00169147	1.01732	0.0020184	4.93595			0.00169302	1.7703	0.00168709	3.95537	0.00152764	0.841239			0.00169018	0.775962
0.00207671	6.63981	0.00176601	3.48879	0.00166377	2.87777			0.00169482	1.86659	0.00170572	2.28327	0.00172615	0.995665			0.00169405	0.477326	0.00169096	2.38539	0.00166315	0.944675			0.00169044	2.34392	0.00169405	3.94606	0.00174373	2.22399			0.00169147	2.73156	0.00169585	1.02258	0.002023	4.95031			0.0016974	1.77882	0.00169096	3.96658	0.0015309	0.843909			0.00169405	0.782576
0.00208144	6.65584	0.00176977	3.49787	0.00166756	2.88848			0.00169868	1.87444	0.00170987	2.29246	0.00173009	1.00028			0.00169817	0.480577	0.00169482	2.39403	0.00166694	0.948411			0.00169456	2.35176	0.00169817	3.95795	0.00174797	2.23422			0.00169585	2.74277	0.00170023	1.02651	0.0020279	4.96639			0.00170177	1.78678	0.00169508	3.97969	0.00153439	0.848669			0.00169817	0.785827
0.00208585	6.67472	0.0017738	3.50685	0.00167135	2.89588			0.00170255	1.88105	0.00171402	2.29975	0.00173428	1.00489			0.00170229	0.484612	0.00169868	2.40187	0.00167072	0.950729			0.00169843	2.36174	0.00170229	3.96916	0.00175195	2.24383			0.00169997	2.75264	0.00170435	1.0311	0.00203281	4.97989			0.00170589	1.79597	0.00169946	3.99225	0.00153811	0.850062			0.00170203	0.791769
0.00209057	6.69004	0.00177782	3.51649	0.00167514	2.90727			0.00170615	1.88957	0.00171843	2.30894	0.00173796	1.00951			0.00170615	0.48719	0.00170255	2.41252	0.00167451	0.95601			0.00170229	2.37093	0.00170615	3.98037	0.00175619	2.25182			0.00170383	2.76127	0.00170821	1.03514	0.00203741	4.99583			0.00170976	1.80393	0.00170358	4.00615	0.0015416	0.854822			0.00170589	0.796477
0.00209498	6.70678	0.00178212	3.52809	0.00167918	2.91729			0.00171001	1.89551	0.00172284	2.31948	0.00174189	1.01267			0.00171027	0.489881	0.00170615	2.41903	0.00167854	0.958329			0.00170615	2.38013	0.00171027	3.99158	0.0017599	2.26293			0.0017077	2.77113	0.00171207	1.04108	0.00204231	5.00774			0.00171362	1.81054	0.00170795	4.01927	0.00154532	0.859002			0.00170976	0.801746
0.0020997	6.72222	0.00178642	3.53773	0.00168322	2.92868			0.00171388	1.90347	0.00172725	2.32934	0.00174557	1.0165			0.00171413	0.490441	0.00171001	2.42766	0.00168233	0.962837			0.00171001	2.38943	0.00171413	4.00346	0.00176388	2.27091			0.00171156	2.77977	0.00171594	1.04433	0.00204691	5.02382			0.00171723	1.81772	0.00171207	4.03384	0.00154905	0.861672			0.00171362	0.805669
0.00210411	6.73825	0.00179098	3.54813	0.00168726	2.93871			0.001718	1.91132	0.00173166	2.33798	0.00174924	1.01966			0.00171826	0.493132	0.00171388	2.43685	0.00168636	0.965929			0.00171388	2.3947	0.00171826	4.01467	0.00176759	2.27828			0.00171542	2.78963	0.0017198	1.04893	0.0020512	5.03732			0.00172109	1.82433	0.00171645	4.04561	0.00155254	0.867129			0.00171748	0.812283
0.00210852	6.75285	0.00179581	3.56159	0.0016913	2.94953			0.00172238	1.91861	0.00173581	2.34717	0.00175317	1.02507			0.00172212	0.497055	0.001718	2.44481	0.00169015	0.970437			0.00171748	2.40524	0.00172186	4.02521	0.00177156	2.28788			0.00171929	2.79815	0.00172366	1.0542	0.00205549	5.04823			0.00172495	1.83229	0.00172057	4.05816	0.00155603	0.871889			0.00172135	0.816879
0.00211324	6.76971	0.00180038	3.57385	0.0016956	2.96023			0.00172675	1.92724	0.0017397	2.3558	0.00175737	1.03047			0.00172624	0.499073	0.00172212	2.45602	0.00169393	0.975718			0.00172135	2.41376	0.00172572	4.03642	0.00177527	2.29587			0.00172341	2.80678	0.00172778	1.05756	0.00206009	5.06173			0.00172881	1.83946	0.00172444	4.07139	0.00155929	0.874675			0.00172521	0.821475
0.00211765	6.78432	0.00180494	3.58546	0.00169989	2.97219			0.00173113	1.93845	0.00174359	2.36365	0.00176183	1.03522			0.00172984	0.500418	0.0017265	2.46521	0.00169771	0.980226			0.00172521	2.42306	0.00172959	4.04695	0.00177951	2.30548			0.00172727	2.81732	0.00173165	1.06148	0.00206469	5.07695			0.00173293	1.8481	0.0017283	4.08395	0.00156254	0.878042			0.00172933	0.825399
0.00212269	6.8032	0.00180951	3.59641	0.00170394	2.98358			0.00173551	1.9463	0.00174748	2.37161	0.00176629	1.04207			0.00173371	0.502997	0.00173087	2.47575	0.0017015	0.98409			0.00172933	2.43158	0.00173345	4.05682	0.00178375	2.31497			0.00173139	2.82584	0.00173577	1.0681	0.00206929	5.08958			0.00173706	1.85538	0.0017319	4.09572	0.00156603	0.883498			0.00173371	0.832685
0.00212773	6.82137	0.0018138	3.60736	0.00170798	2.99372			0.00173963	1.95493	0.00175163	2.3808	0.00177075	1.0484			0.00173757	0.505687	0.00173525	2.48561	0.00170528	0.988599			0.00173345	2.44077	0.00173731	4.06803	0.001788	2.32607			0.00173525	2.83772	0.00173963	1.07269	0.00207419	5.1048			0.00174092	1.8639	0.00173577	4.1057	0.00156929	0.886285			0.00173809	0.837954
0.00213339	6.84025	0.0018181	3.61885	0.00171177	3.00374			0.00174375	1.96277	0.00175553	2.38809	0.00177548	1.0546			0.00174169	0.507032	0.00173963	2.49682	0.00170907	0.995426			0.00173757	2.45142	0.00174118	4.08058	0.0017925	2.33481			0.00173912	2.84568	0.00174349	1.07662	0.00207941	5.12174			0.00174504	1.87242	0.00173989	4.11948	0.00157301	0.890348			0.00174246	0.843896
0.00213875	6.86043	0.00182186	3.62794	0.00171556	3.01376			0.00174761	1.97006	0.00175968	2.39728	0.00177967	1.05921			0.00174555	0.511628	0.00174349	2.50478	0.0017131	0.998517			0.00174195	2.46061	0.0017453	4.09179	0.00179701	2.34579			0.00174298	2.85555	0.00174736	1.08065	0.00208462	5.13696			0.0017489	1.87971	0.00174375	4.13204	0.00157697	0.896501			0.00174658	0.849164
0.00214379	6.88003	0.00182589	3.63757	0.00171935	3.02447			0.00175148	1.97858	0.00176383	2.40591	0.00178361	1.06541			0.00174967	0.515552	0.00174736	2.51397	0.00171714	1.0038			0.00174633	2.47048	0.00174942	4.10368	0.00180151	2.3569			0.00174658	2.86283	0.00175122	1.0839	0.00208983	5.15376			0.00175276	1.88699	0.00174787	4.14392	0.00158069	0.899984			0.0017507	0.855106
0.00214882	6.89748	0.00182965	3.646	0.00172339	3.03324			0.0017556	1.98587	0.00176798	2.4151	0.00178755	1.07002			0.00175405	0.516897	0.00175122	2.52261	0.00172117	1.00831			0.0017507	2.48102	0.00175379	4.11691	0.00180575	2.36563			0.0017507	2.8727	0.00175483	1.08984	0.00209473	5.1707			0.00175637	1.89428	0.00175199	4.15771	0.00158465	0.906021			0.00175483	0.86172
0.00215386	6.91565	0.00183367	3.6563	0.00172743	3.04463			0.0017592	1.99248	0.00177187	2.42306	0.00179148	1.07319			0.00175843	0.520148	0.00175483	2.53045	0.00172546	1.01359			0.00175483	2.49032	0.00175817	4.12744	0.00180999	2.37736			0.00175457	2.88256	0.00175869	1.0931	0.00209964	5.18506			0.00176023	1.90078	0.00175586	4.17094	0.00158861	0.911594			0.00175869	0.866988
0.00215859	6.93239	0.00183797	3.66593	0.00173122	3.05465			0.00176307	2.001	0.00177602	2.43091	0.00179568	1.07859			0.00176255	0.523511	0.00175895	2.53909	0.00172975	1.01964			0.00175869	2.50019	0.00176255	4.14123	0.00181397	2.38622			0.00175869	2.89052	0.00176255	1.09646	0.00210454	5.19942			0.0017641	1.90874	0.00175972	4.18282	0.00159233	0.915657			0.00176229	0.870912
0.00216331	6.94985	0.001842	3.67556	0.00173526	3.06467			0.00176719	2.00896	0.00177991	2.44021	0.00179961	1.08163			0.00176667	0.528107	0.00176281	2.5476	0.00173379	1.02428			0.00176281	2.51072	0.00176667	4.15379	0.00181795	2.39496			0.00176281	2.9024	0.00176667	1.10105	0.00210914	5.21464			0.00176796	1.91536	0.00176358	4.19538	0.00159605	0.919721			0.00176616	0.876181
0.00216835	6.96873	0.00184603	3.68651	0.00173905	3.07538			0.00177105	2.01625	0.0017838	2.4494	0.00180381	1.08558			0.00177079	0.530013	0.00176693	2.55814	0.00173782	1.02956			0.00176667	2.51857	0.00177053	4.165	0.00182192	2.40457			0.00176693	2.91227	0.00177079	1.107	0.00211374	5.22814			0.00177182	1.92388	0.00176719	4.20524	0.00159954	0.925177			0.00177002	0.880777
0.0021737	6.98618	0.00185005	3.69615	0.00174284	3.08483			0.00177517	2.02409	0.00178744	2.45669	0.00180775	1.09019			0.00177466	0.533376	0.00177079	2.5661	0.00174161	1.03484			0.00177053	2.5272	0.0017744	4.17486	0.0018259	2.41193			0.00177131	2.92281	0.00177517	1.11159	0.00211834	5.24077			0.0017762	1.93183	0.00177105	4.21712	0.00160303	0.927267			0.00177388	0.885485
0.00217874	7.00578	0.00185381	3.70523	0.00174663	3.09486			0.00177903	2.03205	0.00179107	2.46387	0.00181195	1.09481			0.00177852	0.535282	0.00177491	2.57597	0.00174539	1.03935			0.0017744	2.53572	0.00177826	4.18607	0.00182987	2.42067			0.00177543	2.93334	0.00177955	1.11821	0.00212324	5.25771			0.00178058	1.94103	0.00177491	4.22957	0.00160652	0.932027			0.001778	0.890081
0.00218378	7.02323	0.00185784	3.71684	0.00175017	3.10419			0.0017829	2.0399	0.00179522	2.47317	0.00181588	1.09956			0.00178238	0.5373	0.00177878	2.58718	0.00174917	1.04321			0.00177852	2.54637	0.00178212	4.19538	0.00183411	2.43103			0.00177955	2.94321	0.00178393	1.1228	0.00212784	5.27207			0.00178496	1.94899	0.00177878	4.24078	0.00161001	0.935394			0.00178212	0.896022
0.0021885	7.04069	0.00186214	3.72647	0.0017537	3.11365			0.00178676	2.04786	0.00179911	2.48102	0.00182008	1.10338			0.00178624	0.53999	0.0017829	2.59514	0.00175321	1.04695			0.00178238	2.55556	0.00178624	4.20715	0.00183809	2.43976			0.00178367	2.95319	0.0017883	1.12673	0.00213275	5.28471			0.00178933	1.95952	0.0017829	4.254	0.00161374	0.94027			0.00178624	0.900619
0.00219322	7.05814	0.00186616	3.73611	0.00175749	3.12367			0.00179062	2.05582	0.00180326	2.48898	0.00182402	1.10575			0.00179011	0.544586	0.0017865	2.60433	0.00175699	1.053			0.00178624	2.56341	0.00179011	4.21712	0.00184233	2.45074			0.00178779	2.96428	0.00179217	1.13132	0.00213735	5.29993			0.00179346	1.96737	0.00178702	4.26723	0.00161746	0.943637			0.00179036	0.907905
0.00219795	7.0756	0.00187019	3.74574	0.00176128	3.13301			0.00179449	2.06299	0.00180741	2.49884	0.00182769	1.11037			0.00179423	0.546492	0.00179036	2.61229	0.00176103	1.05751			0.00179036	2.57339	0.00179397	4.22901	0.00184631	2.46035			0.00179165	2.97224	0.00179603	1.13469	0.00214194	5.31256			0.00179758	1.976	0.00179139	4.28169	0.00162118	0.949093			0.00179449	0.913174
0.00220267	7.09163	0.00187449	3.75735	0.00176507	3.14303			0.00179835	2.07028	0.00181182	2.50871	0.00183162	1.11419			0.00179809	0.549182	0.00179423	2.62148	0.00176507	1.06279			0.00179423	2.58191	0.00179783	4.24022	0.00185028	2.46772			0.00179552	2.98144	0.00179989	1.14063	0.00214654	5.33036			0.00180144	1.98519	0.00179577	4.29559	0.00162491	0.95188			0.00179835	0.91777
0.00220708	7.10908	0.00187905	3.76764	0.00176911	3.15442			0.00180247	2.0788	0.00181623	2.51734	0.0018353	1.11735			0.00180221	0.551761	0.00179809	2.63067	0.0017691	1.0682			0.00179809	2.59054	0.00180195	4.24941	0.00185426	2.47795			0.00179938	2.99141	0.00180376	1.14455	0.00215114	5.34386			0.00180556	1.99315	0.00180015	4.30938	0.0016284	0.957336			0.00180221	0.923711
0.0022118	7.12511	0.00188335	3.77925	0.00177315	3.16388			0.00180659	2.08743	0.00182038	2.52855	0.00183923	1.11973			0.00180633	0.555796	0.00180221	2.6393	0.00177289	1.07348			0.0018017	2.59906	0.00180582	4.2567	0.00185797	2.48681			0.0018035	3.00128	0.00180762	1.14847	0.00215543	5.35563			0.00180942	2.001	0.00180427	4.32452	0.00163212	0.960006			0.00180607	0.928308
0.00221684	7.14186	0.00188791	3.79085	0.0017772	3.17527			0.00181071	2.09528	0.00182453	2.53639	0.00184317	1.12592			0.00181019	0.558375	0.00180633	2.64917	0.00177667	1.07722			0.00180556	2.60825	0.00180968	4.2632	0.00186194	2.49405			0.00180762	3.01181	0.00181148	1.15251	0.00216003	5.36999			0.00181328	2.00762	0.00180839	4.3364	0.00163561	0.96407			0.00180994	0.932904
0.00222156	7.15943	0.00189221	3.80311	0.00178149	3.18597			0.00181509	2.10391	0.00182842	2.5457	0.00184737	1.13054			0.00181406	0.561738	0.00181045	2.65971	0.00178046	1.08186			0.00180942	2.61688	0.00181354	4.26589	0.00186565	2.50366			0.00181174	3.02168	0.0018156	1.15901	0.00216432	5.38263			0.00181715	2.01748	0.00181225	4.34963	0.00163887	0.968249			0.00181406	0.938845
0.0022266	7.17748	0.00189651	3.81275	0.00178578	3.19804			0.00181921	2.11445	0.00183258	2.55489	0.00185156	1.13515			0.00181766	0.564316	0.00181483	2.66834	0.00178373	1.08482			0.00181328	2.62473	0.00181741	4.2725	0.00186963	2.51389			0.00181586	3.03154	0.00181947	1.16305	0.00216892	5.39612			0.00182127	2.02342	0.00181612	4.36218	0.00164236	0.97092			0.00181818	0.945459
0.00223164	7.19494	0.00190053	3.82304	0.00178983	3.20943			0.00182333	2.12173	0.00183647	2.56285	0.00185602	1.14135			0.00182153	0.565661	0.00181921	2.67955	0.00178727	1.08933			0.00181715	2.63594	0.00182101	4.27575	0.00187387	2.52275			0.00181972	3.04219	0.00182359	1.16697	0.00217383	5.4122			0.00182539	2.03273	0.00181998	4.37339	0.00164585	0.975679			0.0018223	0.950728
0.00223668	7.21382	0.00190483	3.83399	0.00179387	3.22082			0.00182745	2.12958	0.00184036	2.57204	0.00186049	1.14834			0.00182513	0.568912	0.00182359	2.69076	0.00179105	1.09319			0.00182127	2.6439	0.00182487	4.28169	0.00187838	2.53373			0.00182359	3.05139	0.00182771	1.17224	0.00217904	5.42656			0.00182925	2.04125	0.00182384	4.38516	0.00164934	0.979162			0.00182668	0.957342
0.00224203	7.23341	0.00190913	3.84428	0.00179766	3.23153			0.00183105	2.13619	0.00184425	2.57933	0.00186495	1.15453			0.00182899	0.572275	0.00182771	2.70062	0.00179483	1.0977			0.00182565	2.65376	0.00182848	4.28629	0.00188288	2.54471			0.00182745	3.06125	0.00183157	1.17751	0.00218425	5.44264			0.00183337	2.0492	0.00182796	4.39772	0.00165283	0.983922			0.00183105	0.963956
0.00224738	7.253	0.00191315	3.85457	0.0018017	3.24155			0.00183518	2.14348	0.0018484	2.58987	0.00186941	1.15849			0.00183286	0.575526	0.00183183	2.71049	0.00179862	1.10298			0.00182977	2.66497	0.0018326	4.29358	0.00188739	2.55432			0.00183105	3.06921	0.00183518	1.18143	0.00218946	5.4603			0.00183724	2.05638	0.00183183	4.41095	0.00165655	0.986709			0.00183518	0.969224
0.00225242	7.27117	0.00191718	3.86617	0.00180549	3.25157			0.00183904	2.15267	0.00185255	2.59839	0.0018736	1.16469			0.00183698	0.57945	0.00183595	2.72035	0.00180265	1.10903			0.00183415	2.67428	0.00183646	4.3021	0.00189163	2.56605			0.00183466	3.07908	0.00183878	1.18614	0.00219467	5.47811			0.0018411	2.06568	0.00183569	4.42283	0.00166051	0.991469			0.0018393	0.973821
0.00225778	7.29136	0.00192148	3.87515	0.00180953	3.26365			0.00184316	2.16131	0.00185644	2.60635	0.00187754	1.17088			0.0018411	0.58214	0.00183981	2.72898	0.00180694	1.1129			0.00183827	2.68482	0.00184084	4.3114	0.00189587	2.57554			0.00183852	3.08894	0.00184264	1.19006	0.00219958	5.4916			0.0018447	2.0723	0.00183981	4.43594	0.00166423	0.998899			0.00184316	0.978417
0.0022625	7.30952	0.00192551	3.8861	0.00181357	3.2723			0.00184728	2.16915	0.00186033	2.61554	0.00188174	1.1747			0.00184548	0.586063	0.00184367	2.73885	0.00181123	1.11895			0.00184239	2.69468	0.00184522	4.32452	0.00189984	2.5859			0.00184213	3.09623	0.00184651	1.19533	0.00220448	5.50768			0.00184857	2.08014	0.00184367	4.44783	0.00166819	1.00238			0.00184676	0.983013
0.00226722	7.32627	0.00192953	3.89771	0.00181762	3.28369			0.0018514	2.17778	0.00186423	2.62282	0.00188567	1.18011			0.00184985	0.589427	0.00184754	2.74804	0.00181552	1.12346			0.00184651	2.70387	0.0018496	4.33842	0.00190408	2.59463			0.00184599	3.10542	0.00185037	1.19993	0.00220908	5.52204			0.00185243	2.0881	0.00184754	4.46173	0.00167191	1.00784			0.00185063	0.987609
0.00227195	7.34515	0.00193383	3.90679	0.0018214	3.29508			0.00185552	2.18765	0.00186812	2.63336	0.00188961	1.18486			0.00185423	0.59335	0.00185166	2.75667	0.00181981	1.13029			0.00185037	2.71318	0.00185398	4.35288	0.00190806	2.60424			0.00185011	3.1173	0.00185423	1.2052	0.00221368	5.53554			0.00185629	2.09595	0.0018514	4.47428	0.00167563	1.01329			0.00185449	0.992878
0.00227667	7.35987	0.00193786	3.91643	0.00182519	3.30454			0.00185938	2.1955	0.00187175	2.64121	0.00189354	1.18868			0.00185835	0.59604	0.00185578	2.76587	0.0018241	1.1348			0.00185449	2.72237	0.0018581	4.36745	0.00191204	2.61298			0.00185449	3.12784	0.00185835	1.21114	0.00221858	5.5499			0.00186041	2.10458	0.00185526	4.48482	0.00167912	1.01666			0.00185835	0.998819
0.00228171	7.37863	0.00194189	3.92606	0.00182898	3.31524			0.00186325	2.20278	0.00187564	2.6485	0.00189748	1.19646			0.00186247	0.599291	0.0018599	2.7764	0.00182788	1.13789			0.00185835	2.73156	0.00186222	4.37933	0.00191628	2.62396			0.00185861	3.13905	0.00186247	1.21506	0.00222318	5.56425			0.00186453	2.11176	0.00185913	4.49794	0.00168261	1.02014			0.00186247	1.00476
0.00228643	7.39609	0.00194564	3.93635	0.00183277	3.32526			0.00186711	2.21141	0.00187927	2.6578	0.00190142	1.19883			0.00186634	0.600637	0.00186376	2.78503	0.00183192	1.1424			0.00186247	2.7421	0.00186608	4.39054	0.00192025	2.63282			0.00186325	3.15026	0.00186685	1.22235	0.00222809	5.57689			0.00186865	2.12039	0.00186299	4.51116	0.0016861	1.0249			0.00186634	1.01003
0.00229147	7.41426	0.00194967	3.94599	0.00183656	3.3346			0.00187097	2.21736	0.00188316	2.66565	0.00190561	1.20648			0.0018702	0.603215	0.00186762	2.79557	0.0018357	1.14317			0.00186634	2.75073	0.00186994	4.40175	0.00192449	2.64243			0.00186762	3.16012	0.00187123	1.22896	0.00223299	5.58866			0.00187303	2.13093	0.00186711	4.52305	0.00168959	1.02966			0.00187046	1.01597
0.00229619	7.43041	0.00195343	3.95628	0.00184035	3.34406			0.00187458	2.22588	0.00188731	2.67361	0.00190955	1.21122			0.00187406	0.606578	0.00187123	2.80409	0.00183923	1.14999			0.00187046	2.75925	0.00187406	4.4142	0.00192873	2.65266			0.00187174	3.17201	0.00187561	1.23356	0.0022382	5.59383			0.00187741	2.14012	0.00187123	4.53616	0.00169309	1.03442			0.00187458	1.02124
0.00230092	7.44857	0.00195746	3.96537	0.00184389	3.35476			0.00187844	2.23383	0.00189172	2.68482	0.00191348	1.21584			0.00187818	0.609829	0.00187484	2.81272	0.00184327	1.15296			0.00187432	2.76923	0.00187793	4.42608	0.00193271	2.6629			0.00187587	3.18322	0.00187973	1.23883	0.0022428	5.59972			0.00188179	2.14875	0.00187561	4.54939	0.00169681	1.03791			0.00187844	1.02718
0.00230564	7.46603	0.00196149	3.975	0.00184793	3.36615			0.0018823	2.24101	0.00189613	2.69401	0.00191742	1.21966			0.0018823	0.613752	0.00187844	2.82124	0.00184705	1.15837			0.00187844	2.77909	0.00188205	4.43864	0.00193669	2.67176			0.00187973	3.19185	0.00188359	1.2441	0.0022474	5.60819			0.00188565	2.15794	0.00187973	4.56329	0.0017003	1.04267			0.0018823	1.03312
0.00231036	7.48206	0.00196578	3.98726	0.00185197	3.37481			0.00188617	2.2483	0.00190054	2.70589	0.00192136	1.22204			0.00188617	0.615098	0.0018823	2.8292	0.00185109	1.16288			0.0018823	2.78896	0.00188617	4.45119	0.00194066	2.68199			0.00188359	3.20306	0.00188745	1.24869	0.00225169	5.6158			0.00188951	2.16456	0.00188411	4.57708	0.00170379	1.04743			0.00188591	1.03839
0.00231477	7.49951	0.00197035	3.99887	0.00185601	3.38688			0.00189003	2.25682	0.00190495	2.71441	0.00192503	1.22744			0.00189029	0.618461	0.00188591	2.83839	0.00185487	1.16738			0.00188617	2.79815	0.00189003	4.46431	0.00194464	2.69085			0.00188745	3.21292	0.00189157	1.25396	0.00225598	5.62671			0.00189338	2.17184	0.00188823	4.59098	0.00170751	1.05219			0.00188977	1.04366
0.00231918	7.51483	0.00197491	4.00982	0.00186031	3.39964			0.00189415	2.26545	0.00190911	2.72495	0.00192896	1.22981			0.00189415	0.620366	0.00188977	2.84759	0.00185866	1.17266			0.00189003	2.80544	0.00189415	4.47552	0.00194861	2.70034			0.00189132	3.22144	0.00189544	1.2599	0.00225997	5.63604			0.00189724	2.18171	0.0018926	4.60544	0.001711	1.05695			0.00189338	1.04826
0.0023239	7.53229	0.00197975	4.02263	0.0018646	3.40898			0.00189827	2.27397	0.00191326	2.73291	0.00193264	1.23443			0.00189827	0.62429	0.00189389	2.85689	0.00186269	1.17795			0.00189389	2.81597	0.00189801	4.48807	0.00195259	2.70994			0.00189544	3.23142	0.00189956	1.26461	0.00226457	5.64954			0.0019011	2.18899	0.00189673	4.61867	0.00171449	1.06043			0.00189724	1.05621
0.00232863	7.54844	0.00198404	4.03489	0.0018689	3.42242			0.00190265	2.2826	0.00191715	2.74277	0.00193684	1.23904			0.00190213	0.62698	0.00189801	2.8681	0.00186648	1.18104			0.00189801	2.82393	0.00190162	4.49928	0.00195656	2.71943			0.0018993	3.24196	0.00190368	1.27044	0.00226917	5.66304			0.00190522	2.19819	0.00190059	4.63246	0.00171798	1.06519			0.00190136	1.06014
0.00233335	7.56589	0.00198861	4.04715	0.00187294	3.43312			0.00190703	2.29179	0.00192104	2.7514	0.0019413	1.24524			0.001906	0.628326	0.00190239	2.87729	0.00187026	1.18632			0.00190188	2.83582	0.00190548	4.50915	0.0019608	2.72904			0.00190342	3.25115	0.0019078	1.27448	0.00227377	5.68084			0.00190909	2.2048	0.00190471	4.64232	0.00172147	1.06925			0.00190548	1.06742
0.00233839	7.58406	0.0019929	4.05678	0.00187673	3.44383			0.0019114	2.30233	0.00192493	2.75925	0.00194549	1.25078			0.0019096	0.631576	0.00190651	2.8885	0.00187379	1.1916			0.001906	2.84501	0.00190909	4.51968	0.00196531	2.73852			0.00190728	3.26236	0.00191192	1.27974	0.00227867	5.69678			0.00191321	2.21467	0.00190857	4.65622	0.00172496	1.07471			0.00190986	1.07404
0.00234374	7.60353	0.00199693	4.06708	0.00188077	3.45453			0.00191553	2.31096	0.00192908	2.76979	0.00194995	1.25539			0.00191346	0.634939	0.00191089	2.89904	0.00187758	1.19546			0.00191012	2.8542	0.00191269	4.53022	0.00196982	2.751			0.0019114	3.27155	0.00191578	1.28569	0.00228388	5.71286			0.00191707	2.22262	0.00191243	4.66934	0.00172845	1.07889			0.00191424	1.08121
0.00234878	7.6217	0.00200096	4.07671	0.00188456	3.46524			0.00191965	2.31948	0.00193323	2.77909	0.00195441	1.26238			0.00191733	0.63819	0.00191527	2.9116	0.00188136	1.1992			0.0019145	2.86541	0.00191656	4.54345	0.00197432	2.76049			0.00191527	3.28153	0.0019199	1.28961	0.00228909	5.73224			0.00192119	2.23249	0.00191656	4.68189	0.00173195	1.08295			0.00191862	1.0885
0.00235413	7.64343	0.00200499	4.087	0.00188835	3.47538			0.00192351	2.32744	0.00193738	2.78761	0.00195887	1.26858			0.00192119	0.640769	0.00191939	2.92079	0.00188514	1.20448			0.00191887	2.87528	0.00192068	4.55399	0.00197856	2.77234			0.00191913	3.29207	0.00192351	1.29622	0.0022943	5.74918			0.00192505	2.24034	0.00192068	4.69378	0.0017359	1.08841			0.00192274	1.09511
0.00235917	7.66219	0.00200901	4.09675	0.00189214	3.48608			0.00192737	2.33529	0.00194127	2.79748	0.00196307	1.27319			0.00192531	0.644132	0.00192325	2.93009	0.00188918	1.20989			0.00192299	2.88593	0.0019248	4.56721	0.0019828	2.78258			0.00192299	3.30126	0.00192737	1.2988	0.00229952	5.76526			0.00192866	2.24762	0.00192454	4.707	0.00173986	1.09178			0.00192711	1.10173
0.00236421	7.67965	0.00201304	4.10769	0.00189593	3.49679			0.00193123	2.34257	0.00194517	2.80678	0.00196701	1.2778			0.00192969	0.647383	0.00192737	2.93929	0.00189322	1.21285			0.00192711	2.89512	0.00192917	4.581	0.00198678	2.79356			0.00192686	3.31045	0.00193123	1.30407	0.00230473	5.78292			0.00193252	2.25424	0.00192866	4.71956	0.00174381	1.09863			0.00193098	1.1089
0.00236925	7.69924	0.00201707	4.11799	0.00189997	3.50681			0.0019351	2.35053	0.00194932	2.81597	0.00197094	1.28097			0.00193381	0.650746	0.00193123	2.94982	0.00189725	1.22045			0.00193098	2.90566	0.00193355	4.59356	0.00199102	2.80242			0.00193046	3.32043	0.00193484	1.30934	0.00230963	5.79901			0.00193613	2.26343	0.00193226	4.73133	0.00174777	1.10408			0.00193484	1.11428
0.00237397	7.71598	0.00202136	4.12893	0.00190401	3.51752			0.00193896	2.35905	0.00195295	2.82393	0.00197488	1.28558			0.00193819	0.652651	0.00193536	2.95902	0.00190154	1.22573			0.00193458	2.91552	0.00193793	4.60611	0.00199473	2.8119			0.00193458	3.3322	0.0019387	1.3127	0.00231423	5.81422			0.00193999	2.27004	0.00193613	4.74456	0.00175149	1.10884			0.0019387	1.12078
0.00237869	7.73344	0.00202539	4.13923	0.0019078	3.52754			0.00194308	2.36701	0.00195684	2.8338	0.00197908	1.29033			0.00194231	0.659265	0.00193948	2.96832	0.00190583	1.23256			0.00193845	2.92281	0.00194231	4.6199	0.00199871	2.82226			0.00193845	3.34218	0.00194257	1.31864	0.00231914	5.82944			0.00194385	2.278	0.00193973	4.7551	0.00175498	1.11372			0.00194282	1.12673
0.00238342	7.75018	0.00202969	4.14952	0.00191184	3.53961			0.00194694	2.37688	0.00196073	2.84041	0.00198301	1.29574			0.00194643	0.660611	0.0019436	2.97953	0.00191012	1.23939			0.00194231	2.93133	0.00194617	4.63313	0.00200295	2.83025			0.00194257	3.35204	0.00194669	1.32458	0.00232373	5.8471			0.00194772	2.28652	0.00194334	4.76563	0.00175847	1.11848			0.00194669	1.13199
0.00238846	7.76978	0.00203372	4.16047	0.00191563	3.54907			0.00195106	2.38483	0.00196436	2.8496	0.00198721	1.30193			0.00195055	0.663862	0.00194772	2.99007	0.00191415	1.2439			0.00194643	2.9413	0.00195029	4.64501	0.00200692	2.84123			0.00194669	3.36392	0.00195081	1.33053	0.00232833	5.85902			0.00195184	2.29571	0.0019472	4.77752	0.00176196	1.12254			0.00195081	1.13861
0.00239349	7.78723	0.00203774	4.16944	0.00191917	3.55977			0.00195493	2.39268	0.00196825	2.85756	0.00199141	1.30655			0.00195441	0.665879	0.00195158	2.99926	0.00191794	1.24995			0.00195029	2.95184	0.00195416	4.6569	0.0020109	2.84934			0.00195106	3.37446	0.00195519	1.33579	0.00233293	5.87582			0.00195622	2.30502	0.00195081	4.7894	0.00176545	1.12661			0.00195467	1.1432
0.00239853	7.8054	0.0020415	4.17853	0.00192271	3.56911			0.00195905	2.40187	0.00197215	2.86608	0.00199534	1.31274			0.00195853	0.670475	0.00195544	3.00856	0.00192147	1.25459			0.00195441	2.96103	0.00195802	4.66878	0.00201487	2.86032			0.00195544	3.38634	0.00195956	1.34364	0.00233753	5.88932			0.00196059	2.31488	0.00195467	4.80195	0.00176918	1.13276			0.00195879	1.14915
0.00240357	7.82642	0.00204526	4.18882	0.0019265	3.57982			0.00196265	2.40983	0.0019763	2.87662	0.00199954	1.31815			0.0019624	0.673838	0.00195931	3.01776	0.00192525	1.25987			0.00195853	2.97157	0.00196214	4.67999	0.00201885	2.86993			0.00195956	3.39554	0.00196368	1.34768	0.00234243	5.9054			0.00196497	2.32408	0.00195879	4.81384	0.00177267	1.13555			0.00196265	1.15509
0.00240861	7.84316	0.00204929	4.19911	0.00193028	3.59052			0.00196652	2.41712	0.00198045	2.88649	0.00200348	1.32434			0.00196626	0.676417	0.00196291	3.02628	0.00192904	1.26283			0.0019624	2.98211	0.001966	4.69176	0.00202309	2.88017			0.00196368	3.40607	0.00196806	1.35485	0.00234703	5.92148			0.00196909	2.33461	0.00196291	4.82897	0.00177616	1.141			0.00196677	1.16036
0.00241302	7.86133	0.00205332	4.2094	0.00193382	3.59929			0.00197038	2.42631	0.00198486	2.89512	0.00200741	1.32988			0.00197038	0.68034	0.00196677	3.03681	0.00193307	1.26811			0.00196652	2.99074	0.00196986	4.70431	0.00202707	2.89052			0.00196755	3.41796	0.00197192	1.36012	0.00235163	5.93584			0.00197321	2.34392	0.00196703	4.84276	0.00177988	1.14646			0.00197064	1.16697
0.00241774	7.87736	0.00205761	4.21904	0.00193786	3.60863			0.00197424	2.4336	0.00198927	2.907	0.00201135	1.33608			0.00197424	0.683703	0.00197064	3.04612	0.00193686	1.27352			0.00197038	3.00195	0.00197399	4.7162	0.00203131	2.90001			0.00197141	3.42917	0.00197579	1.36483	0.00235623	5.95106			0.00197733	2.35244	0.00197141	4.85599	0.0017836	1.14983			0.00197424	1.17157
0.00242246	7.8941	0.00206191	4.23064	0.00194191	3.61934			0.00197836	2.44212	0.00199368	2.91754	0.00201528	1.34148			0.00197836	0.686282	0.0019745	3.05598	0.00194089	1.27958			0.00197399	3.0098	0.00197785	4.72673	0.00203528	2.90949			0.00197527	3.43836	0.00197965	1.37066	0.00236083	5.96541			0.0019812	2.35905	0.00197579	4.87112	0.00178733	1.15528			0.00197811	1.17684
0.00242687	7.91084	0.00206674	4.24291	0.0019462	3.63346			0.00198248	2.45075	0.00199809	2.92673	0.00201922	1.34847			0.00198223	0.6883	0.00197836	3.06652	0.00194468	1.28563			0.00197785	3.01843	0.00198171	4.73929	0.00203899	2.9191			0.00197939	3.44901	0.00198377	1.37537	0.00236543	5.97977			0.00198506	2.36892	0.00197991	4.88637	0.00179105	1.16004			0.00198197	1.18412
0.00243191	7.92759	0.00207131	4.25385	0.00195049	3.64554			0.0019866	2.45927	0.00200224	2.93794	0.00202342	1.35467			0.00198609	0.690878	0.00198248	3.07515	0.00194871	1.29014			0.00198145	3.02829	0.00198557	4.75117	0.00204297	2.92859			0.00198326	3.4582	0.00198789	1.38187	0.00236972	5.99413			0.00198918	2.37755	0.00198429	4.90015	0.00179454	1.16561			0.00198583	1.18939
0.00243663	7.94575	0.00207587	4.26798	0.00195454	3.65886			0.00199072	2.46913	0.00200613	2.94781	0.00202762	1.35928			0.00198995	0.694913	0.00198686	3.08636	0.0019525	1.29542			0.00198506	3.03681	0.00198944	4.76306	0.00204668	2.9382			0.00198738	3.46941	0.00199175	1.3859	0.00237432	6.0092			0.00199304	2.38674	0.00198841	4.91338	0.00179803	1.17037			0.00198995	1.196
0.00244136	7.96463	0.00208017	4.27893	0.00195883	3.67025			0.0019951	2.47777	0.00201028	2.95644	0.00203181	1.36864			0.00199382	0.698164	0.00199098	3.0969	0.00195628	1.29993			0.00198892	3.04545	0.00199304	4.77157	0.00205092	2.94631			0.00199124	3.47995	0.00199562	1.39117	0.00237892	6.02356			0.00199716	2.39537	0.00199227	4.92717	0.00180129	1.17374			0.00199382	1.20262
0.0024464	7.9828	0.00208447	4.28922	0.00196287	3.68027			0.00199922	2.48763	0.00201417	2.9663	0.00203627	1.37405			0.00199742	0.700855	0.00199536	3.10878	0.00196006	1.30675			0.00199304	3.05531	0.00199691	4.7848	0.00205516	2.95804			0.0019951	3.48847	0.00199974	1.39779	0.00238382	6.03792			0.00200128	2.40322	0.00199639	4.9404	0.00180478	1.1785			0.00199819	1.20912
0.00245175	8.00026	0.00208849	4.2983	0.00196666	3.69166			0.0020036	2.4975	0.00201806	2.97549	0.00204074	1.38104			0.00200128	0.704106	0.00199974	3.11932	0.00196334	1.31139			0.00199716	3.06585	0.00200051	4.79669	0.00205967	2.96977			0.00199922	3.50035	0.0020036	1.40238	0.00238873	6.05486			0.00200515	2.41308	0.00200051	4.95351	0.0018085	1.18396			0.00200257	1.21708
0.00245679	8.02116	0.00209252	4.3086	0.00197045	3.70237			0.00200746	2.50613	0.00202196	2.98345	0.00204493	1.38802			0.00200489	0.706124	0.00200412	3.13053	0.00196738	1.31667			0.00200154	3.07638	0.00200437	4.80722	0.00206417	2.98225			0.00200309	3.51033	0.00200746	1.409	0.00239394	6.07181			0.00200927	2.42306	0.00200437	4.96674	0.00181222	1.19011			0.00200695	1.22369
0.00246214	8.04075	0.00209628	4.31889	0.00197424	3.71319			0.00201133	2.51532	0.00202585	2.99265	0.00204913	1.39264			0.00200875	0.71072	0.00200824	3.13905	0.00197116	1.32273			0.00200592	3.08759	0.00200849	4.81843	0.00206894	2.99323			0.00200695	3.51952	0.00201133	1.41292	0.00239915	6.08774			0.00201339	2.43091	0.00200849	4.98064	0.00181618	1.19487			0.00201107	1.23221
0.00246718	8.06105	0.00210031	4.32918	0.00197803	3.72321			0.00201519	2.52261	0.00203	3.00195	0.0020528	1.39884			0.00201287	0.712065	0.0020121	3.14959	0.0019752	1.32801			0.0020103	3.09813	0.00201287	4.83222	0.00207345	3.00421			0.00201081	3.53006	0.00201493	1.41684	0.00240405	6.10727			0.00201725	2.43954	0.00201261	4.99376	0.00182014	1.19975			0.00201519	1.23815
0.00247222	8.07922	0.00210434	4.33881	0.00198182	3.73392			0.00201905	2.53045	0.00203389	3.01114	0.00205674	1.40503			0.00201725	0.715316	0.00201571	3.15755	0.00197924	1.33252			0.00201442	3.10878	0.00201751	4.84679	0.00207769	3.0152			0.00201442	3.53925	0.0020188	1.42278	0.00240896	6.12249			0.00202086	2.44739	0.00201648	5.00833	0.00182409	1.20648			0.00201905	1.24477
0.00247694	8.09668	0.00210836	4.3479	0.00198586	3.74462			0.00202292	2.53909	0.00203778	3.02033	0.00206041	1.40965			0.00202163	0.720585	0.00201905	3.16741	0.00198352	1.33857			0.00201854	3.11999	0.00202189	4.86058	0.00208167	3.02555			0.00201828	3.54923	0.0020224	1.42738	0.00241386	6.13843			0.00202472	2.45602	0.00202034	5.02078	0.00182782	1.21136			0.00202292	1.25138
0.00248198	8.11615	0.00211266	4.3594	0.00199016	3.7567			0.00202704	2.54895	0.00204167	3.02897	0.00206461	1.41518			0.00202626	0.724508	0.00202292	3.17537	0.00198781	1.34462			0.0020224	3.12986	0.00202626	4.87448	0.00208591	3.03354			0.00202214	3.55909	0.00202626	1.43265	0.00241846	6.15365			0.00202832	2.46263	0.0020242	5.03266	0.00183154	1.21809			0.00202678	1.25732
0.0024867	8.13361	0.00211696	4.37034	0.0019942	3.76672			0.0020309	2.55624	0.0020453	3.03749	0.00206855	1.42138			0.00203064	0.727871	0.00202678	3.18523	0.0019921	1.35145			0.00202652	3.13972	0.00203038	4.88693	0.00208988	3.04465			0.00202626	3.57097	0.00203038	1.43792	0.00242306	6.16886			0.00203244	2.47182	0.00202807	5.04521	0.00183503	1.22088			0.00203064	1.26517
0.00249143	8.15106	0.00212125	4.38195	0.00199799	3.77948			0.00203502	2.56677	0.00204919	3.04802	0.00207274	1.42837			0.00203476	0.731122	0.00203064	3.19375	0.00199614	1.3575			0.00203038	3.14959	0.00203425	4.89948	0.00209386	3.05413			0.00203038	3.58084	0.00203451	1.44453	0.00242797	6.18581			0.00203631	2.47967	0.00203167	5.05911	0.00183852	1.22564			0.00203476	1.27044
0.00249615	8.16792	0.00212528	4.39487	0.00200203	3.7895			0.00203888	2.57406	0.00205309	3.05598	0.00207668	1.43377			0.00203888	0.733812	0.00203476	3.20429	0.00200017	1.36137			0.00203451	3.15889	0.00203811	4.91204	0.00209783	3.06511			0.00203476	3.59339	0.00203914	1.45182	0.00243287	6.20174			0.00204017	2.48898	0.00203554	5.06965	0.00184178	1.23109			0.00203863	1.27582
0.00250087	8.18538	0.00212931	4.40582	0.00200557	3.80225			0.002043	2.58393	0.00205672	3.06461	0.00208088	1.43997			0.00204275	0.737736	0.00203863	3.2155	0.00200396	1.36665			0.00203863	3.16808	0.00204223	4.92257	0.00210181	3.07323			0.00203914	3.6046	0.00204352	1.45843	0.00243778	6.21782			0.00204455	2.4975	0.0020394	5.08277	0.00184527	1.23585			0.00204275	1.28367
0.0025056	8.20414	0.00213333	4.41414	0.00200936	3.80966			0.00204687	2.5911	0.00206061	3.07381	0.00208508	1.44537			0.00204635	0.739754	0.00204275	3.22481	0.00200749	1.37116			0.00204275	3.17929	0.00204609	4.93513	0.00210578	3.08346			0.00204352	3.61638	0.0020479	1.46303	0.00244268	6.23304			0.00204867	2.50803	0.00204326	5.09667	0.00184876	1.23934			0.00204661	1.29028
0.00251063	8.22172	0.00213709	4.4264	0.00201289	3.82036			0.00205073	2.59906	0.00206476	3.083	0.00208901	1.45078			0.00205021	0.742332	0.00204661	3.23534	0.00201127	1.37579			0.00204661	3.18916	0.00205021	4.94701	0.00211003	3.09531			0.0020479	3.62759	0.00205202	1.46964	0.00244728	6.24999			0.00205305	2.51801	0.00204764	5.10978	0.00185248	1.24619			0.00205047	1.29757
0.00251567	8.24048	0.00214112	4.43603	0.00201643	3.8297			0.00205434	2.60702	0.00206917	3.09354	0.00209295	1.45777			0.00205382	0.74435	0.00205047	3.24588	0.00201531	1.38108			0.00205073	3.1997	0.00205408	4.96013	0.002114	3.1048			0.00205176	3.63823	0.00205614	1.47626	0.00245218	6.26434			0.00205743	2.5272	0.00205176	5.12503	0.00185597	1.25164			0.00205434	1.30474
0.0025204	8.25793	0.00214515	4.44578	0.00202047	3.84041			0.0020582	2.61554	0.00207332	3.10475	0.00209662	1.46159			0.00205768	0.749619	0.00205408	3.2544	0.00201909	1.38558			0.00205459	3.209	0.0020582	4.97201	0.00211798	3.11428			0.00205562	3.64877	0.00206	1.48209	0.00245678	6.28028			0.00206155	2.53639	0.0020564	5.13949	0.00185969	1.2564			0.0020582	1.31001
0.00252512	8.27824	0.00214971	4.45727	0.00202426	3.85112			0.00206206	2.62417	0.00207773	3.11528	0.00210029	1.46792			0.0020618	0.75287	0.00205768	3.26371	0.00202313	1.39086			0.00205846	3.21819	0.00206232	4.98457	0.00212195	3.12464			0.00205923	3.65931	0.00206386	1.48612	0.00246138	6.29636			0.00206541	2.54503	0.00206052	5.15462	0.00186318	1.26186			0.00206206	1.31663
0.00252984	8.29356	0.00215428	4.47085	0.0020283	3.8625			0.00206592	2.63336	0.00208214	3.12526	0.00210423	1.47016			0.00206592	0.756233	0.00206155	3.2729	0.00202691	1.3955			0.00206232	3.22738	0.00206618	4.99578	0.00212593	3.13413			0.00206309	3.6685	0.00206773	1.49072	0.00246567	6.309			0.00206927	2.55355	0.00206489	5.16987	0.00186691	1.26523			0.00206567	1.32324
0.00253425	8.31101	0.00215884	4.48311	0.0020326	3.87594			0.00207004	2.64188	0.00208629	3.1377	0.0021079	1.47636			0.00207004	0.760156	0.00206541	3.28344	0.00203095	1.40001			0.00206618	3.23669	0.00207004	5.009	0.0021299	3.14448			0.00206721	3.67904	0.00207159	1.498	0.00247027	6.32594			0.00207314	2.56151	0.00206901	5.18433	0.0018704	1.27068			0.00206953	1.32985
0.00253897	8.32847	0.00216341	4.49592	0.00203689	3.88733			0.00207417	2.65186	0.00209044	3.14566	0.00211184	1.48176			0.00207391	0.762847	0.00206927	3.29274	0.00203473	1.40529			0.00206979	3.24655	0.00207365	5.02021	0.00213388	3.15397			0.00207133	3.6889	0.00207571	1.50395	0.00247487	6.3403			0.00207726	2.5707	0.00207288	5.19621	0.00187389	1.27614			0.00207314	1.33579
0.0025437	8.34592	0.00216797	4.51015	0.00204119	3.90009			0.00207854	2.66038	0.00209433	3.15418	0.00211604	1.48875			0.00207803	0.76677	0.00207365	3.30395	0.00203852	1.41135			0.00207365	3.25507	0.00207751	5.03075	0.00213785	3.1642			0.0020752	3.70213	0.00207983	1.50921	0.00247947	6.35638			0.00208112	2.57989	0.00207674	5.21135	0.00187715	1.2816			0.00207726	1.34241
0.00254842	8.36278	0.002172	4.51979	0.00204548	3.9141			0.00208292	2.67092	0.00209849	3.16483	0.00212023	1.49495			0.00208189	0.770021	0.00207803	3.31381	0.0020423	1.41663			0.00207751	3.26628	0.00208112	5.04129	0.0021421	3.17531			0.00207906	3.71132	0.00208369	1.51314	0.00248437	6.3716			0.00208524	2.58919	0.0020806	5.22188	0.0018804	1.28438			0.00208138	1.35026
0.00255346	8.38154	0.0021763	4.53205	0.00204927	3.92344			0.0020873	2.68078	0.00210238	3.1747	0.00212469	1.50273			0.00208575	0.772039	0.00208215	3.32637	0.00204609	1.41972			0.00208163	3.27559	0.00208498	5.05317	0.00214634	3.18479			0.00208318	3.7213	0.00208781	1.51975	0.00248928	6.3884			0.0020891	2.59771	0.00208447	5.23511	0.00188413	1.28844			0.0020855	1.35687
0.00255881	8.40043	0.00218032	4.54169	0.00205306	3.93483			0.00209142	2.69076	0.00210653	3.18456	0.00212915	1.50971			0.00208962	0.776635	0.00208653	3.33691	0.00204987	1.42423			0.00208575	3.28613	0.00208884	5.06505	0.00215084	3.19503			0.00208704	3.73251	0.00209168	1.52502	0.00249449	6.40448			0.00209322	2.60702	0.00208833	5.2489	0.00188762	1.2939			0.00208987	1.36416
0.00256417	8.42073	0.00218408	4.55329	0.0020571	3.9469			0.00209554	2.70062	0.00211042	3.19308	0.00213362	1.5167			0.00209348	0.780559	0.0020909	3.34812	0.00205391	1.42951			0.00208987	3.29734	0.00209271	5.07615	0.00215508	3.20751			0.0020909	3.7417	0.00209554	1.53163	0.0024997	6.42228			0.00209709	2.61487	0.00209219	5.26078	0.00189134	1.29936			0.00209425	1.37133
0.00256952	8.44092	0.00218811	4.56358	0.00206064	3.95567			0.0020994	2.70847	0.00211457	3.20239	0.00213808	1.52369			0.0020976	0.783249	0.00209503	3.35989	0.00205794	1.43556			0.00209425	3.30787	0.00209683	5.08938	0.00215959	3.21861			0.00209477	3.75426	0.0020994	1.5369	0.00250491	6.4408			0.00210095	2.62417	0.00209631	5.27468	0.0018953	1.30551			0.00209863	1.37727
0.00257487	8.46193	0.00219241	4.57453	0.00206443	3.96638			0.00210327	2.7171	0.00211872	3.21225	0.00214201	1.53068			0.00210172	0.787173	0.00209889	3.36986	0.00206173	1.44239			0.00209863	3.31976	0.00210121	5.10194	0.00216383	3.23034			0.00209863	3.76211	0.00210301	1.5415	0.00250982	6.45932			0.00210481	2.63403	0.00210043	5.28847	0.00189902	1.31166			0.00210275	1.38658
0.0025796	8.4801	0.00219644	4.58416	0.00206822	3.97777			0.00210713	2.72562	0.00212261	3.22279	0.00214621	1.53687			0.0021061	0.791208	0.00210249	3.37838	0.00206601	1.44844			0.00210275	3.33097	0.00210558	5.11572	0.0021678	3.24058			0.00210224	3.77332	0.00210687	1.54744	0.00251472	6.47368			0.00210867	2.64255	0.0021043	5.3017	0.00190298	1.31712			0.00210687	1.39117
0.00258432	8.49958	0.00220073	4.59708	0.00207201	3.98642			0.00211099	2.73425	0.0021265	3.23142	0.00215041	1.54149			0.00211048	0.795804	0.00210636	3.38825	0.00207005	1.45527			0.00210687	3.34083	0.0021097	5.1303	0.00217178	3.24944			0.00210636	3.78385	0.00211073	1.55204	0.00251932	6.49149			0.00211228	2.64984	0.00210842	5.31616	0.00190693	1.32327			0.00211073	1.39779
0.00258936	8.51703	0.00220476	4.60869	0.00207605	3.99918			0.00211486	2.74345	0.00213065	3.24129	0.00215434	1.54847			0.00211486	0.799055	0.00211048	3.39823	0.00207434	1.4621			0.00211099	3.35137	0.00211408	5.14409	0.00217576	3.26117			0.00211048	3.79506	0.0021146	1.55865	0.00252361	6.50671			0.00211614	2.65836	0.00211202	5.32872	0.00191089	1.33082			0.0021146	1.40429
0.00259408	8.5352	0.00220906	4.62018	0.00207984	4.01057			0.00211898	2.75208	0.00213455	3.25115	0.00215854	1.55467			0.00211898	0.802979	0.0021146	3.40876	0.00207863	1.46738			0.00211486	3.36123	0.00211846	5.15731	0.00217973	3.26916			0.0021146	3.80571	0.00211846	1.56257	0.00252821	6.52192			0.00212001	2.66632	0.00211589	5.34127	0.00191438	1.33488			0.00211846	1.41157
0.0025988	8.55265	0.00221335	4.63113	0.00208388	4.02264			0.00212284	2.7606	0.00213818	3.26034	0.00216274	1.56166			0.00212284	0.805669	0.00211872	3.41997	0.00208266	1.4742			0.00211872	3.37177	0.00212258	5.16852	0.00218397	3.28163			0.00211872	3.81748	0.00212258	1.56852	0.00253281	6.53542			0.00212387	2.67484	0.00211949	5.35383	0.0019181	1.34034			0.00212258	1.41953
0.00260353	8.56952	0.00221738	4.64274	0.00208767	4.03335			0.0021267	2.76979	0.00214233	3.26897	0.00216667	1.56627			0.0021267	0.810265	0.00212284	3.43051	0.0020867	1.48026			0.00212258	3.38108	0.00212644	5.18231	0.00218848	3.29274			0.0021231	3.82937	0.00212696	1.57704	0.00253741	6.54978			0.00212825	2.68414	0.00212335	5.36627	0.00192159	1.3451			0.00212644	1.42615
0.00260825	8.58768	0.00222114	4.65303	0.0020912	4.04337			0.00213082	2.77909	0.00214622	3.28018	0.00217087	1.57326			0.00213056	0.814189	0.00212696	3.44105	0.00209048	1.48489			0.00212644	3.39161	0.00213056	5.19487	0.00219272	3.30372			0.00212747	3.84058	0.00213134	1.58298	0.00254231	6.56572			0.00213237	2.69468	0.00212696	5.37882	0.00192508	1.35125			0.00213056	1.43332
0.00261297	8.60645	0.00222517	4.66463	0.00209499	4.05407			0.00213494	2.78829	0.00215037	3.2887	0.00217481	1.5788			0.00213469	0.816879	0.00213082	3.45226	0.00209452	1.49018			0.00213056	3.40148	0.00213443	5.20608	0.00219696	3.31471			0.00213159	3.85111	0.00213572	1.59026	0.00254691	6.58266			0.002137	2.70455	0.00213082	5.39205	0.00192857	1.35543			0.00213469	1.44128
0.00261801	8.6239	0.00222893	4.67493	0.00209878	4.06615			0.00213881	2.79748	0.00215452	3.29868	0.00217874	1.58499			0.00213855	0.818897	0.00213469	3.46212	0.0020983	1.49623			0.00213443	3.41067	0.00213829	5.21863	0.00220094	3.32569			0.00213597	3.86232	0.00214009	1.59553	0.00255182	6.59788			0.00214112	2.71576	0.00213494	5.40584	0.0019323	1.36217			0.00213881	1.44913
0.00262305	8.64349	0.00223295	4.68401	0.00210232	4.07423			0.00214267	2.80544	0.00215867	3.30855	0.00218294	1.59198			0.00214241	0.822821	0.00213855	3.47143	0.00210209	1.50151			0.00213855	3.42188	0.00214215	5.23052	0.00220491	3.33455			0.00214009	3.87421	0.00214421	1.60282	0.00255672	6.61396			0.0021455	2.72562	0.00213932	5.42109	0.00193602	1.36704			0.00214267	1.45574
0.00262809	8.66166	0.00223725	4.69682	0.00210636	4.08494			0.00214653	2.8134	0.00216308	3.32166	0.00218661	1.59739			0.00214602	0.825399	0.00214241	3.48129	0.00210612	1.50756			0.00214241	3.43118	0.00214627	5.24307	0.00220862	3.34478			0.00214396	3.88474	0.00214833	1.60876	0.00256132	6.63162			0.00214962	2.73493	0.0021437	5.43488	0.00193951	1.3718			0.00214679	1.46236
0.00263313	8.68197	0.00224155	4.70908	0.00211015	4.09633			0.00215039	2.82326	0.00216749	3.33097	0.00219055	1.60279			0.00214988	0.830107	0.00214602	3.49116	0.00210991	1.51362			0.00214627	3.44239	0.00215014	5.25361	0.0022126	3.35364			0.00214782	3.89472	0.0021522	1.6147	0.00256592	6.64598			0.00215349	2.74412	0.00214808	5.45068	0.00194323	1.37587			0.00215065	1.47099
0.00263817	8.70002	0.00224584	4.72003	0.00211419	4.1084			0.00215452	2.83178	0.00217164	3.3415	0.00219422	1.6082			0.00215374	0.833358	0.00214988	3.50102	0.0021142	1.51813			0.00215014	3.45159	0.00215426	5.26672	0.00221631	3.36462			0.00215194	3.90526	0.00215606	1.62132	0.00257021	6.6612			0.00215735	2.75264	0.00215246	5.46649	0.00194672	1.38132			0.00215426	1.47626
0.00264289	8.71818	0.00225041	4.7323	0.00211849	4.12116			0.00215864	2.84109	0.00217553	3.35137	0.00219816	1.6144			0.00215786	0.835936	0.00215374	3.51089	0.00211798	1.52495			0.002154	3.46212	0.00215812	5.27861	0.00222028	3.37348			0.0021558	3.91445	0.00216018	1.62591	0.00257481	6.67728			0.00216121	2.7606	0.00215658	5.48039	0.00195021	1.38608			0.00215812	1.48276
0.0026473	8.73433	0.00225497	4.74576	0.00212278	4.1338			0.00216276	2.85162	0.00217943	3.36123	0.00220209	1.62059			0.00216173	0.840645	0.00215786	3.52019	0.00212176	1.52959			0.00215761	3.47143	0.00216173	5.28982	0.00222399	3.38372			0.00215992	3.92566	0.00216379	1.63118	0.0025791	6.69163			0.00216507	2.76979	0.00216044	5.49485	0.0019537	1.39293			0.00216173	1.49005
0.00265202	8.75452	0.00225954	4.75802	0.00212708	4.14587			0.00216713	2.86081	0.00218332	3.37054	0.00220629	1.62679			0.00216585	0.844568	0.00216198	3.5314	0.00212504	1.53487			0.00216147	3.48129	0.00216559	5.3017	0.00222797	3.39395			0.00216404	3.93485	0.00216791	1.63645	0.00258339	6.70685			0.00216919	2.77977	0.0021643	5.50741	0.00195696	1.397			0.00216559	1.49666
0.00265706	8.76996	0.00226383	4.77094	0.00213112	4.15863			0.00217125	2.87068	0.00218695	3.37771	0.00221049	1.63299			0.00216971	0.847819	0.0021661	3.54385	0.00212883	1.53861			0.00216507	3.49049	0.00216919	5.31358	0.00223221	3.40431			0.00216791	3.94483	0.00217177	1.64172	0.00258799	6.72121			0.00217332	2.78829	0.00216816	5.51996	0.00196045	1.40187			0.00216971	1.50395
0.0026621	8.79086	0.00226813	4.78441	0.00213516	4.1707			0.00217538	2.88066	0.00219084	3.38892	0.00221495	1.63997			0.00217357	0.850509	0.00217048	3.55506	0.00213236	1.54466			0.00216919	3.49968	0.00217306	5.32479	0.00223645	3.41529			0.00217203	3.95537	0.00217589	1.64766	0.00259259	6.73715			0.00217744	2.79815	0.00217203	5.53308	0.00196394	1.40663			0.00217409	1.51112
0.00266745	8.81116	0.00227242	4.79536	0.0021392	4.18278			0.00217975	2.89119	0.00219499	3.39755	0.00221941	1.64775			0.00217744	0.854433	0.00217486	3.56571	0.00213614	1.54994			0.00217332	3.50965	0.00217666	5.336	0.00224096	3.42702			0.00217589	3.96322	0.00217975	1.65427	0.0025978	6.75409			0.0021813	2.80869	0.00217589	5.54698	0.00196743	1.41278			0.00217821	1.51975
0.00267249	8.82933	0.00227645	4.80631	0.00214299	4.1928			0.00218362	2.90039	0.00219888	3.40809	0.00222387	1.65474			0.00218104	0.858357	0.00217898	3.57815	0.00213967	1.556			0.00217769	3.5221	0.00218078	5.34721	0.0022452	3.4395			0.0021795	3.97117	0.00218362	1.65887	0.00260301	6.77103			0.00218516	2.81799	0.00218001	5.56088	0.00197116	1.41754			0.00218233	1.52827
0.00267784	8.84951	0.00228048	4.81725	0.00214678	4.20487			0.00218774	2.90891	0.00220303	3.41863	0.00222807	1.66252			0.0021849	0.862392	0.0021831	3.59003	0.00214346	1.56063			0.00218207	3.53398	0.0021849	5.361	0.00224997	3.45048			0.0021831	3.97969	0.00218722	1.66548	0.00260822	6.79042			0.00218902	2.82584	0.00218413	5.57534	0.00197488	1.42509			0.00218671	1.53623
0.00268288	8.86982	0.00228478	4.82952	0.00215057	4.21558			0.0021916	2.91619	0.00220718	3.42917	0.00223227	1.66871			0.00218902	0.866316	0.00218696	3.59934	0.00214749	1.56437			0.00218645	3.54586	0.00218928	5.37356	0.00225447	3.46296			0.00218696	3.98698	0.00219108	1.67008	0.00261374	6.80736			0.00219289	2.83447	0.00218825	5.5898	0.00197883	1.42915			0.00219083	1.54284
0.00268792	8.88929	0.00228907	4.84046	0.00215436	4.2256			0.00219546	2.92606	0.00221134	3.43836	0.0022362	1.6757			0.0021934	0.870912	0.00219083	3.60853	0.00215153	1.57197			0.00219057	3.55707	0.0021934	5.38813	0.00225872	3.47544			0.00219057	3.99427	0.00219495	1.67669	0.00261865	6.82674			0.00219649	2.84434	0.00219237	5.60235	0.00198279	1.43728			0.00219495	1.55271
0.00269264	8.90889	0.00229337	4.85273	0.0021584	4.23631			0.00219933	2.93469	0.00221523	3.44834	0.00224014	1.68111			0.00219778	0.873602	0.00219469	3.61974	0.00215582	1.57802			0.00219469	3.56694	0.00219778	5.40057	0.00226296	3.4843			0.00219443	4.00021	0.00219855	1.68129	0.00262386	6.8444			0.00220036	2.85286	0.00219649	5.61749	0.00198675	1.44274			0.00219881	1.55865
0.00269737	8.92563	0.0022974	4.86433	0.00216244	4.2477			0.00220345	2.94388	0.00221912	3.45887	0.00224407	1.68651			0.00220216	0.878871	0.00219855	3.63028	0.00216011	1.58408			0.00219855	3.57815	0.00220216	5.41515	0.00226693	3.49529			0.0021983	4.0048	0.00220242	1.68723	0.00262846	6.86048			0.00220422	2.86014	0.00220036	5.63004	0.00199047	1.44831			0.00220267	1.56583
0.00270209	8.94309	0.00230142	4.87397	0.00216649	4.25977			0.00220757	2.95509	0.00222275	3.46605	0.00224801	1.69113			0.00220654	0.883467	0.00220242	3.64014	0.0021644	1.5909			0.00220242	3.58869	0.00220602	5.42703	0.00227064	3.50552			0.00220242	4.0094	0.00220654	1.69384	0.00263336	6.87915			0.00220808	2.87068	0.00220396	5.6426	0.00199396	1.45377			0.00220654	1.57177
0.00270681	8.96125	0.00230545	4.88743	0.00217053	4.27252			0.00221169	2.96238	0.00222638	3.47602	0.00225195	1.69891			0.00221091	0.888063	0.00220628	3.65001	0.00216868	1.59696			0.00220628	3.59799	0.00221014	5.44082	0.00227488	3.51588			0.00220654	4.01736	0.00221066	1.69911	0.00263796	6.89265			0.0022122	2.87864	0.00220757	5.65571	0.00199745	1.45992			0.00221066	1.5804
0.00271154	8.97942	0.00230921	4.89521	0.00217457	4.28528			0.00221581	2.97292	0.00223001	3.48522	0.00225614	1.7051			0.00221478	0.891987	0.00221014	3.65998	0.00217247	1.60301			0.0022104	3.60987	0.00221401	5.4527	0.00227859	3.52611			0.00221066	4.02453	0.00221504	1.70696	0.00264256	6.90858			0.00221632	2.8885	0.00221117	5.66827	0.00200094	1.46468			0.00221478	1.58768
0.00271657	8.99759	0.00231297	4.90747	0.00217836	4.29667			0.00221941	2.98211	0.0022339	3.49441	0.00226034	1.71051			0.00221864	0.896022	0.00221426	3.67243	0.0021765	1.60907			0.00221426	3.61907	0.00221787	5.46458	0.00228257	3.53572			0.00221478	4.0298	0.00221941	1.71492	0.00264716	6.92552			0.0022207	2.89971	0.00221504	5.68083	0.00200443	1.47014			0.00221864	1.5962
0.0027213	9.01504	0.00231673	4.91776	0.00218215	4.30738			0.00222328	2.99074	0.0022378	3.50304	0.00226454	1.72066			0.0022225	0.898601	0.00221838	3.6824	0.00218029	1.61357			0.00221838	3.62826	0.00222199	5.47837	0.00228681	3.54595			0.00221916	4.03978	0.00222379	1.72086	0.00265206	6.94161			0.00222482	2.90891	0.00221916	5.69405	0.00200792	1.47559			0.0022225	1.60147
0.00272602	9.03392	0.00232022	4.92739	0.00218569	4.31877			0.00222688	2.99859	0.00224169	3.51425	0.00226847	1.72369			0.00222637	0.903197	0.00222225	3.69361	0.00218407	1.61821			0.0022225	3.64149	0.00222611	5.49025	0.00229105	3.55768			0.00222328	4.0483	0.00222791	1.72804	0.00265697	6.95927			0.0022292	2.91888	0.00222328	5.70851	0.00201164	1.48035			0.00222637	1.61067
0.00273074	9.04995	0.00232425	4.93769	0.00218947	4.32811			0.00223074	3.00655	0.0022461	3.52344	0.00227241	1.73226			0.00223023	0.905887	0.00222611	3.70415	0.00218811	1.62426			0.00222637	3.65135	0.00223023	5.50348	0.00229503	3.56792			0.0022274	4.06209	0.00223203	1.73465	0.00266157	6.97449			0.00223358	2.92942	0.0022274	5.72365	0.00201537	1.48581			0.00223049	1.61728
0.00273547	9.07026	0.00232828	4.94863	0.00219352	4.33949			0.00223435	3.01708	0.00225051	3.536	0.00227608	1.73925			0.00223409	0.910483	0.00222971	3.71401	0.00219214	1.63264			0.00223049	3.66189	0.00223435	5.5166	0.002299	3.57827			0.00223152	4.07532	0.0022359	1.74059	0.00266647	6.99143			0.0022377	2.94063	0.00223203	5.73945	0.00201886	1.49196			0.00223435	1.62457
0.00274019	9.087	0.00233257	4.9609	0.00219731	4.35225			0.00223821	3.02437	0.00225518	3.54721	0.00228002	1.74545			0.00223821	0.91508	0.00223358	3.72321	0.00219618	1.63792			0.00223435	3.6731	0.00223821	5.52983	0.00230324	3.59075			0.00223538	4.08518	0.00223976	1.74519	0.00267107	7.00665			0.00224156	2.94848	0.00223641	5.7547	0.00202258	1.49672			0.00223821	1.63118
0.00274491	9.10446	0.00233714	4.97316	0.0022016	4.36364			0.00224208	3.03289	0.00225959	3.55842	0.00228369	1.7494			0.00224208	0.918443	0.00223744	3.73442	0.00219996	1.6432			0.00223821	3.68364	0.00224208	5.54171	0.00230722	3.59949			0.0022395	4.09774	0.00224388	1.75046	0.00267567	7.02345			0.00224568	2.95845	0.00224079	5.76916	0.00202607	1.50218			0.00224182	1.63903
0.00274964	9.12263	0.0023417	4.98597	0.00220564	4.37628			0.0022462	3.04275	0.00226374	3.56963	0.00228737	1.75626			0.0022462	0.923039	0.0022413	3.74495	0.00220375	1.64925			0.00224182	3.69227	0.0022462	5.55225	0.00231093	3.61047			0.00224362	4.10962	0.00224774	1.75774	0.00267996	7.04039			0.00224954	2.96832	0.00224491	5.78497	0.00202933	1.50764			0.00224568	1.64497
0.00275436	9.14079	0.00234627	5.00086	0.00220994	4.3871			0.00225032	3.05273	0.00226789	3.58084	0.0022913	1.76404			0.00225006	0.926962	0.00224542	3.75359	0.00220778	1.65531			0.00224568	3.7028	0.00225006	5.56547	0.00231491	3.62083			0.00224774	4.12341	0.00225186	1.76301	0.00268425	7.05388			0.00225341	2.97684	0.00224877	5.80021	0.00203282	1.51309			0.00224929	1.65158
0.00275908	9.15825	0.00235083	5.01367	0.00221423	4.40111			0.00225444	3.0626	0.00227178	3.5907	0.0022955	1.77181			0.00225392	0.930886	0.00224954	3.76547	0.00221132	1.66136			0.0022498	3.71334	0.00225367	5.57736	0.00231888	3.63106			0.00225186	4.13664	0.00225573	1.76895	0.00268885	7.06996			0.00225753	2.98614	0.00225264	5.81266	0.00203608	1.51855			0.00225341	1.66021
0.00276381	9.17642	0.00235513	5.02659	0.00221827	4.41387			0.00225882	3.07179	0.00227567	3.60057	0.0022997	1.7788			0.00225779	0.936155	0.00225392	3.77791	0.0022151	1.66742			0.00225392	3.72388	0.00225753	5.59047	0.00232286	3.64205			0.00225598	4.14852	0.00225985	1.77557	0.00269345	7.08432			0.00226139	2.99601	0.00225624	5.82588	0.00203933	1.52273			0.00225753	1.66672
0.00276916	9.19459	0.00235942	5.03885	0.00222206	4.42526			0.00226294	3.083	0.00227982	3.60987	0.00230442	1.78816			0.00226165	0.938172	0.0022583	3.79047	0.00221888	1.6727			0.00225804	3.73442	0.00226139	5.60101	0.0023271	3.65315			0.00225985	4.15838	0.00226371	1.78151	0.00269835	7.10112			0.00226525	3.0052	0.0022601	5.83844	0.00204283	1.52749			0.00226191	1.67602
0.00277451	9.21477	0.00236372	5.05166	0.00222585	4.43665			0.00226731	3.09286	0.00228371	3.62041	0.00230888	1.79436			0.00226551	0.942769	0.00226268	3.8037	0.00222267	1.67798			0.00226216	3.7463	0.00226551	5.61222	0.0023316	3.66339			0.00226371	4.17027	0.00226783	1.78812	0.00270326	7.11979			0.00226937	3.01507	0.00226397	5.85155	0.00204655	1.53434			0.00226628	1.68521
0.00277955	9.2365	0.00236775	5.06326	0.00222964	4.44667			0.00227143	3.10407	0.00228787	3.63162	0.00231308	1.8028			0.00226937	0.945459	0.00226706	3.81491	0.00222645	1.6848			0.00226654	3.75818	0.00226937	5.62545	0.00233611	3.67587			0.00226757	4.18013	0.00227169	1.79272	0.00270847	7.13587			0.00227324	3.02437	0.00226783	5.86613	0.00205004	1.54049			0.00227066	1.69441
0.00278491	9.25669	0.00237204	5.07487	0.00223343	4.45874			0.0022753	3.11338	0.00229202	3.64081	0.00231728	1.80978			0.0022735	0.950055	0.00227092	3.82477	0.00223024	1.6924			0.00227092	3.77007	0.00227375	5.638	0.00234035	3.6876			0.00227143	4.19134	0.00227556	1.79989	0.00271368	7.15439			0.0022771	3.03356	0.00227169	5.87801	0.00205399	1.54653			0.00227478	1.70236
0.00279026	9.27699	0.00237634	5.08713	0.00223722	4.46808			0.00227916	3.12324	0.00229617	3.65202	0.00232147	1.81756			0.00227762	0.953979	0.00227478	3.83665	0.00223427	1.69627			0.00227478	3.7806	0.00227813	5.65381	0.00234486	3.70008			0.00227504	4.20188	0.00227942	1.80583	0.00271859	7.17377			0.00228071	3.04275	0.00227581	5.89247	0.00205772	1.5521			0.0022789	1.71223
0.0027953	9.29647	0.00238063	5.09873	0.00224101	4.47947			0.00228328	3.12918	0.00230006	3.66189	0.00232541	1.82297			0.00228199	0.958575	0.00227865	3.84585	0.00223856	1.70451			0.0022789	3.79181	0.00228251	5.66636	0.0023491	3.7133			0.0022789	4.21185	0.00228328	1.8111	0.00272349	7.18985			0.00228457	3.05071	0.00227993	5.90637	0.00206167	1.55883			0.00228302	1.71884
0.00280002	9.31535	0.00238493	5.11089	0.00224505	4.49154			0.00228714	3.13972	0.00230421	3.67186	0.00232935	1.82916			0.00228611	0.96261	0.00228251	3.85638	0.00224285	1.70979			0.00228277	3.80101	0.00228663	5.68217	0.00235334	3.72354			0.00228277	4.2243	0.00228714	1.81906	0.0027284	7.20837			0.00228843	3.05991	0.0022838	5.92083	0.00206563	1.56568			0.00228689	1.72736
0.00280474	9.33352	0.00238896	5.12249	0.00224884	4.50293			0.00229152	3.15093	0.00230784	3.6824	0.00233354	1.83615			0.00229049	0.965861	0.00228637	3.86759	0.00224714	1.71662			0.00228663	3.81289	0.00229075	5.69461	0.00235705	3.73315			0.00228689	4.23618	0.00229126	1.825	0.0027333	7.22618			0.0022923	3.06988	0.00228766	5.93462	0.00206935	1.57184			0.00229075	1.73398
0.00280947	9.35097	0.00239299	5.1341	0.00225288	4.51501			0.00229539	3.15945	0.00231173	3.69227	0.00233748	1.84156			0.00229487	0.97113	0.00229049	3.87813	0.00225143	1.72499			0.00229075	3.82343	0.00229487	5.70717	0.00236102	3.74413			0.00229075	4.24806	0.00229539	1.83094	0.00273821	7.24226			0.00229616	3.07908	0.00229152	5.94852	0.00207308	1.57729			0.00229461	1.74194
0.00281451	9.36914	0.00239675	5.14439	0.00225667	4.52708			0.00229951	3.16876	0.00231536	3.70146	0.00234168	1.84789			0.00229899	0.975726	0.00229436	3.88811	0.00225546	1.73259			0.00229436	3.83273	0.00229873	5.71972	0.002365	3.75361			0.00229487	4.2586	0.00229951	1.83823	0.0027428	7.2582			0.00230002	3.08759	0.00229513	5.9604	0.0020768	1.58345			0.00229873	1.74978
0.00281923	9.38802	0.00240077	5.15599	0.00226046	4.53847			0.00230337	3.17929	0.00231926	3.71132	0.00234561	1.85632			0.00230285	0.979762	0.00229822	3.89999	0.0022595	1.73865			0.00229822	3.84327	0.0023026	5.73228	0.00236897	3.76472			0.00229925	4.2725	0.00230388	1.8454	0.0027474	7.27514			0.00230414	3.09881	0.00229899	5.97296	0.00208029	1.58821			0.00230285	1.7564
0.00282427	9.4069	0.0024048	5.16694	0.00226425	4.54986			0.00230723	3.18725	0.00232315	3.72063	0.00234981	1.86173			0.00230646	0.983685	0.00230234	3.90986	0.00226328	1.74315			0.00230234	3.85313	0.0023062	5.74282	0.00237321	3.7757			0.00230363	4.28494	0.00230826	1.85202	0.002752	7.28864			0.00230852	3.10811	0.0023026	5.98608	0.00208378	1.59297			0.00230672	1.7657
0.00282931	9.42507	0.00240856	5.1792	0.00226804	4.55988			0.00231109	3.19712	0.00232704	3.72982	0.00235375	1.86951			0.00231058	0.987609	0.00230646	3.92241	0.00226707	1.74998			0.0023062	3.863	0.00231032	5.7547	0.00237719	3.78668			0.002308	4.29683	0.00231264	1.85796	0.0027566	7.3073			0.0023129	3.11865	0.00230646	5.9993	0.00208727	1.59982			0.00231084	1.7722
0.00283434	9.44454	0.00241259	5.18884	0.00227158	4.5699			0.00231496	3.20631	0.00233119	3.74036	0.00235794	1.87346			0.00231444	0.989627	0.00231084	3.93418	0.0022706	1.75526			0.00231006	3.87555	0.00231393	5.76714	0.00238143	3.79767			0.00231212	4.31006	0.0023165	1.86525	0.0027615	7.32238			0.00231702	3.13053	0.00231058	6.01376	0.00209099	1.60527			0.0023147	1.78218
0.00283907	9.46271	0.00241688	5.20044	0.00227537	4.58198			0.00231882	3.21494	0.00233534	3.75157	0.00236188	1.88045			0.00231856	0.99355	0.0023147	3.94483	0.00227438	1.76132			0.00231419	3.88542	0.00231805	5.77903	0.00238567	3.80728			0.00231625	4.32194	0.00232037	1.87119	0.0027661	7.34104			0.0023214	3.13972	0.00231496	6.02901	0.00209472	1.61073			0.00231856	1.78935
0.00284379	9.48301	0.00242118	5.21336	0.00227916	4.592			0.00232268	3.22346	0.00233975	3.76345	0.00236555	1.8881			0.00232243	0.996913	0.00231856	3.95537	0.00227817	1.76737			0.00231805	3.89663	0.00232191	5.79225	0.00238965	3.81901			0.00232011	4.33382	0.00232423	1.87646	0.00277101	7.35798			0.00232526	3.14959	0.00231934	6.04482	0.00209844	1.61561			0.00232243	1.79799
0.00284851	9.49976	0.00242548	5.22486	0.0022832	4.60407			0.00232655	3.23265	0.00234416	3.77466	0.00236949	1.89509			0.00232655	1.00285	0.00232217	3.96523	0.0022822	1.77497			0.00232217	3.90716	0.00232603	5.80615	0.00239362	3.82924			0.00232397	4.34503	0.00232783	1.88173	0.00277561	7.37392			0.00232938	3.15945	0.00232371	6.0613	0.00210193	1.62373			0.00232603	1.80326
0.00285292	9.51721	0.00242977	5.23844	0.00228724	4.61751			0.00233067	3.24263	0.00234857	3.78587	0.00237342	1.89983			0.00233041	1.00611	0.00232603	3.97577	0.00228599	1.78102			0.00232603	3.9177	0.00233015	5.81792	0.00239733	3.84022			0.00232783	4.35624	0.0023317	1.8889	0.0027799	7.39			0.0023335	3.16876	0.00232835	6.07643	0.00210565	1.62989			0.00232989	1.8111
0.00285765	9.53396	0.00243434	5.25256	0.00229153	4.63027			0.00233479	3.25182	0.00235272	3.79843	0.00237762	1.90682			0.00233453	1.01003	0.00232989	3.98698	0.00229002	1.78708			0.00232989	3.92824	0.00233402	5.83115	0.00240131	3.85133			0.0023317	4.36812	0.00233582	1.89484	0.00278419	7.40522			0.00233736	3.17997	0.00233221	6.09224	0.00210914	1.63534			0.00233376	1.81839
0.00286237	9.55141	0.00243917	5.26548	0.00229583	4.64428			0.00233917	3.26102	0.00235687	3.80896	0.00238156	1.91447			0.00233839	1.01463	0.00233427	3.99685	0.00229381	1.79313			0.00233376	3.93822	0.00233788	5.84304	0.00240502	3.86081			0.00233556	4.37799	0.00233968	1.90078	0.00278879	7.41958			0.00234123	3.18916	0.00233633	6.10614	0.00211287	1.6408			0.00233762	1.82635
0.00286741	9.56958	0.00244374	5.28026	0.00230012	4.6584			0.00234329	3.27357	0.00236076	3.82017	0.00238602	1.92304			0.002342	1.01866	0.00233839	4.01142	0.00229759	1.79919			0.00233736	3.94943	0.00234148	5.85357	0.002409	3.87042			0.00233968	4.39054	0.0023438	1.9074	0.00279308	7.43394			0.00234535	3.19835	0.0023402	6.11992	0.00211612	1.64626			0.00234148	1.83419
0.00287213	9.58775	0.00244803	5.29186	0.00230442	4.66979			0.00234766	3.28344	0.00236465	3.82937	0.00239048	1.93081			0.00234586	1.02258	0.00234303	4.02386	0.00230137	1.8046			0.00234123	3.95795	0.00234509	5.8668	0.00241324	3.88215			0.00234354	4.40175	0.00234792	1.91401	0.00279768	7.4516			0.00234947	3.20766	0.00234406	6.13382	0.00211961	1.65171			0.0023456	1.84215
0.00287717	9.60663	0.00245233	5.30478	0.00230821	4.68243			0.00235179	3.29397	0.00236855	3.83923	0.00239494	1.93938			0.00234972	1.02584	0.00234741	4.03574	0.0023049	1.81142			0.00234509	3.96848	0.00234895	5.87734	0.00241748	3.89239			0.00234766	4.41229	0.00235179	1.91995	0.00280228	7.46854			0.00235333	3.21819	0.00234792	6.14694	0.00212287	1.65717			0.00234998	1.85067
0.00288252	9.62681	0.00245636	5.31693	0.002312	4.6945			0.00235591	3.30395	0.00237244	3.84921	0.00239914	1.94703			0.00235333	1.02987	0.00235153	4.04897	0.00230844	1.81593			0.00234947	3.97902	0.00235282	5.88978	0.00242172	3.90487			0.00235153	4.42608	0.00235591	1.92724	0.00280749	7.48634			0.00235719	3.22873	0.00235179	6.16017	0.00212636	1.66332			0.00235436	1.85931
0.00288788	9.64783	0.00246038	5.32854	0.00231579	4.70589			0.00235977	3.31381	0.00237659	3.8584	0.00240333	1.95481			0.00235694	1.03312	0.00235565	4.05884	0.00231222	1.82198			0.00235385	3.99158	0.00235642	5.90099	0.00242622	3.9166			0.00235539	4.43594	0.00235977	1.93251	0.0028127	7.504			0.00236131	3.23736	0.00235565	6.1753	0.00213009	1.66878			0.00235848	1.86984
0.00289291	9.66671	0.00246414	5.33949	0.00231983	4.71535			0.00236363	3.32435	0.00238048	3.87028	0.00240753	1.95942			0.0023608	1.03705	0.00235951	4.07005	0.002316	1.82958			0.00235822	4.00413	0.00236054	5.91422	0.00243099	3.92908			0.00235925	4.44783	0.00236337	1.93968	0.00281822	7.52425			0.00236518	3.2479	0.00235977	6.18718	0.00213381	1.67633			0.00236286	1.8778
0.00289795	9.68761	0.0024679	5.34978	0.00232362	4.72799			0.00236775	3.3322	0.00238463	3.88015	0.00241147	1.9672			0.00236518	1.04108	0.00236337	4.08058	0.00232004	1.83564			0.0023626	4.01669	0.00236492	5.92812	0.0024355	3.9423			0.00236286	4.45904	0.00236724	1.94372	0.00282343	7.54291			0.00236904	3.25709	0.00236389	6.20176	0.00213753	1.68248			0.00236698	1.88767
0.00290299	9.7072	0.00247193	5.36018	0.00232766	4.74006			0.00237162	3.3415	0.00238852	3.89069	0.0024154	1.97195			0.0023693	1.04635	0.00236698	4.09112	0.00232433	1.84169			0.00236698	4.02722	0.0023693	5.94258	0.00243974	3.95329			0.00236672	4.46767	0.00237084	1.94966	0.00282833	7.56144			0.0023729	3.26628	0.00236801	6.21622	0.00214149	1.68933			0.0023711	1.89484
0.00290771	9.72608	0.00247596	5.37233	0.0023317	4.75487			0.00237548	3.35137	0.00239241	3.90122	0.00241934	1.9796			0.00237368	1.05162	0.00237058	4.10099	0.00232837	1.85071			0.0023711	4.04034	0.00237368	5.95648	0.00244372	3.96652			0.00237033	4.47955	0.00237445	1.9556	0.00283324	7.57924			0.00237677	3.27424	0.00237239	6.2327	0.00214544	1.69478			0.00237522	1.90347
0.00291275	9.74425	0.00247998	5.38328	0.00233574	4.76421			0.0023796	3.36056	0.0023963	3.91176	0.00242327	1.98658			0.00237805	1.05756	0.00237445	4.11164	0.00233265	1.85831			0.00237522	4.05032	0.00237805	5.97296	0.00244796	3.97825			0.00237419	4.49076	0.00237831	1.9621	0.00283784	7.59604			0.00238063	3.28478	0.00237651	6.24783	0.00214917	1.70163			0.00237908	1.91199
0.00291747	9.76372	0.00248428	5.3962	0.00233953	4.77696			0.00238346	3.3711	0.0024002	3.92297	0.00242721	1.99436			0.00238243	1.06283	0.00237857	4.1215	0.00233694	1.86591			0.00237908	4.06209	0.00238243	5.98608	0.00245193	3.98786			0.00237831	4.50253	0.00238243	1.96939	0.00284244	7.61298			0.00238475	3.29465	0.00238011	6.26173	0.00215289	1.70837			0.00238295	1.91928
0.0029222	9.78118	0.00248831	5.40715	0.00234332	4.78767			0.00238758	3.3804	0.00240383	3.9316	0.00243115	2.00135			0.00238655	1.06742	0.00238243	4.13406	0.00234098	1.87351			0.00238295	4.07274	0.00238655	5.99998	0.00245591	3.99809			0.00238243	4.51509	0.00238655	1.97466	0.00284703	7.62906			0.00238887	3.30518	0.00238398	6.27552	0.00215638	1.71452			0.00238681	1.92657
0.00292724	9.79792	0.00249234	5.42007	0.00234711	4.79974			0.00239145	3.39094	0.00240772	3.94079	0.00243508	2.00834			0.00239067	1.07135	0.00238655	4.14527	0.00234501	1.87879			0.00238681	4.08193	0.00239041	6.01309	0.00245988	4.00832			0.00238681	4.52832	0.00239067	1.98452	0.00285163	7.64414			0.00239325	3.31516	0.00238758	6.2874	0.00215987	1.71998			0.00239067	1.93509
0.00293196	9.81752	0.00249636	5.43156	0.0023509	4.80977			0.00239531	3.40013	0.00241135	3.95066	0.00243928	2.01453			0.00239454	1.07594	0.00239067	4.15704	0.0023488	1.88562			0.00239067	4.09314	0.00239428	6.02632	0.00246386	4.01868			0.00239119	4.54087	0.00239505	1.99181	0.00285654	7.66194			0.00239737	3.3257	0.00239145	6.30063	0.00216359	1.72613			0.00239479	1.94237
0.002937	9.8364	0.00250012	5.44317	0.00235469	4.82252			0.00239917	3.40944	0.00241524	3.96131	0.00244321	2.02152			0.0023984	1.07931	0.00239479	4.16959	0.00235258	1.8909			0.00239454	4.10301	0.0023984	6.0382	0.00246784	4.02966			0.00239557	4.55399	0.00239969	1.99977	0.00286144	7.67888			0.00240175	3.33623	0.00239557	6.31644	0.00216708	1.73159			0.00239866	1.95156
0.00294172	9.85456	0.00250415	5.45477	0.00235848	4.83254			0.00240303	3.41796	0.00241939	3.97185	0.00244741	2.0293			0.00240226	1.08256	0.00239866	4.18013	0.00235637	1.89695			0.00239866	4.11354	0.00240226	6.04941	0.00247181	4.04064			0.00239969	4.56721	0.00240381	2.00762	0.00286604	7.69654			0.00240587	3.3461	0.00239969	6.33023	0.00217057	1.73704			0.00240278	1.95952
0.00294645	9.87416	0.00250791	5.46572	0.00236227	4.84325			0.00240664	3.42592	0.00242354	3.98373	0.00245135	2.03708			0.00240612	1.08783	0.00240226	4.19201	0.00236015	1.903			0.00240252	4.12542	0.00240638	6.0632	0.00247605	4.05237			0.00240355	4.57842	0.00240793	2.01423	0.00287095	7.71349			0.00240973	3.35664	0.00240406	6.3448	0.0021743	1.74192			0.00240664	1.96804
0.00295117	9.89221	0.00251221	5.47601	0.00236606	4.85794			0.00241024	3.43578	0.00242821	3.9955	0.00245528	2.0409			0.00241024	1.09186	0.00240587	4.20064	0.00236419	1.90829			0.00240638	4.13596	0.00241024	6.07643	0.00248003	4.06411			0.00240741	4.59154	0.00241205	2.02084	0.00287554	7.72942			0.00241359	3.3665	0.00240844	6.36128	0.00217779	1.74935			0.0024105	1.97533
0.00295558	9.90978	0.00251623	5.48893	0.0023701	4.86808			0.00241411	3.44497	0.00243262	4.00738	0.00245922	2.04947			0.00241437	1.09769	0.00240973	4.21051	0.00236822	1.91666			0.00241024	4.14583	0.00241437	6.08898	0.00248427	4.07371			0.00241127	4.60219	0.00241591	2.02746	0.00288014	7.74636			0.00241746	3.37513	0.00241256	6.37641	0.00218151	1.75423			0.00241437	1.98262
0.0029603	9.92581	0.0025208	5.5024	0.00237414	4.88004			0.00241797	3.45428	0.00243678	4.01927	0.00246289	2.05488			0.00241823	1.10105	0.00241334	4.22105	0.00237226	1.92194			0.00241411	4.15648	0.00241849	6.10143	0.00248798	4.0847			0.0024154	4.6134	0.00242003	2.03396	0.00288444	7.76331			0.00242132	3.38433	0.00241694	6.39222	0.002185	1.76026			0.00241797	1.99114
0.00296471	9.94398	0.00252509	5.51532	0.00237818	4.89348			0.00242235	3.46605	0.00244093	4.03048	0.00246683	2.06107			0.00242235	1.10498	0.00241746	4.23293	0.00237629	1.92877			0.00241797	4.16769	0.00242235	6.11466	0.00249196	4.09718			0.00241926	4.62584	0.00242389	2.03934	0.00288903	7.77767			0.00242544	3.39419	0.00242106	6.40679	0.00218849	1.76781			0.00242158	1.99842
0.00296912	9.96001	0.00252966	5.52824	0.00238248	4.90692			0.00242647	3.47535	0.00244508	4.04236	0.00247076	2.06727			0.00242621	1.11025	0.00242158	4.24414	0.00238008	1.93637			0.00242183	4.17755	0.00242621	6.12788	0.0024962	4.10666			0.00242338	4.63907	0.00242776	2.04651	0.00289394	7.79533			0.0024293	3.40417	0.00242492	6.42192	0.00219198	1.77257			0.00242544	2.00694
0.00297384	9.97889	0.00253422	5.54367	0.00238677	4.91956			0.00243085	3.48656	0.00244897	4.0529	0.00247496	2.07426			0.00243007	1.11428	0.00242595	4.2567	0.00238386	1.94242			0.0024257	4.18876	0.00243007	6.13909	0.00250017	4.11777			0.0024275	4.65095	0.00243188	2.0538	0.00289854	7.81399			0.00243317	3.41471	0.00242879	6.43639	0.00219524	1.77803			0.00242956	2.01423
0.00297888	9.99634	0.00253879	5.55594	0.00239081	4.933			0.00243523	3.49844	0.00245286	4.06153	0.00247916	2.08125			0.00243394	1.11821	0.00243033	4.26914	0.00238765	1.94847			0.00242982	4.1993	0.00243368	6.15098	0.00250441	4.12875			0.00243162	4.66284	0.00243574	2.06109	0.00290344	7.82993			0.00243729	3.42457	0.00243265	6.44894	0.0021985	1.7829			0.00243368	2.02342
0.00298392	10.0152	0.00254282	5.56875	0.00239486	4.94507			0.0024396	3.51089	0.00245675	4.0733	0.00248388	2.08981			0.0024378	1.1228	0.00243471	4.28304	0.00239118	1.95453			0.00243394	4.20984	0.00243729	6.16409	0.00250865	4.14198			0.00243574	4.67528	0.00243986	2.06703	0.00290865	7.84773			0.00244141	3.43444	0.00243651	6.46284	0.00220199	1.78894			0.0024378	2.03205
0.00298896	10.0347	0.00254684	5.58232	0.00239865	4.95714			0.00244372	3.51952	0.0024609	4.08451	0.00248834	2.09904			0.00244166	1.12605	0.00243909	4.29425	0.00239496	1.96135			0.00243806	4.22239	0.00244115	6.1753	0.00251289	4.15296			0.0024396	4.68784	0.00244398	2.07353	0.00291387	7.86798			0.00244527	3.44363	0.00244038	6.4773	0.00220548	1.79451			0.00244218	2.04259
0.00299431	10.0557	0.00255087	5.59327	0.00240244	4.96853			0.00244759	3.53006	0.00246505	4.09516	0.00249307	2.10682			0.00244553	1.13199	0.00244347	4.30736	0.00239875	1.96586			0.00244218	4.2336	0.00244527	6.1892	0.00251713	4.16544			0.00244347	4.69905	0.00244784	2.08149	0.00291908	7.88736			0.00244939	3.45428	0.00244424	6.48918	0.0022092	1.80194			0.00244656	2.05111
0.00299966	10.0773	0.0025549	5.6029	0.00240622	4.97924			0.00245145	3.53992	0.00246894	4.10637	0.00249726	2.11618			0.00244939	1.13603	0.00244733	4.31992	0.00240253	1.97269			0.00244656	4.24481	0.00244939	6.20176	0.00252164	4.17717			0.00244733	4.71093	0.00245171	2.08676	0.00292429	7.90516			0.002453	3.46414	0.0024481	6.50365	0.00221316	1.8081			0.00245068	2.06109
0.00300501	10.0976	0.0025592	5.61637	0.00241027	4.99063			0.00245531	3.54855	0.00247309	4.11758	0.00250146	2.12317			0.00245351	1.1413	0.00245145	4.33113	0.00240657	1.97952			0.00245068	4.25602	0.00245351	6.21622	0.00252615	4.1889			0.00245119	4.72147	0.00245557	2.09404	0.00292889	7.92282			0.00245686	3.47333	0.00245222	6.5208	0.00221711	1.81564			0.0024548	2.06961
0.00301005	10.1178	0.00256349	5.62863	0.00241406	5.00202			0.00245918	3.55775	0.00247699	4.12935	0.0025054	2.12858			0.00245789	1.14724	0.00245531	4.34234	0.0024106	1.98866			0.0024548	4.26723	0.00245789	6.23001	0.00253039	4.20138			0.00245506	4.73268	0.00245918	2.09999	0.00293379	7.93977			0.00246046	3.4832	0.00245609	6.53403	0.00222107	1.82319			0.00245892	2.07824
0.00301509	10.1374	0.00256779	5.6409	0.00241785	5.01603			0.00246304	3.56761	0.00248114	4.13798	0.00250933	2.13556			0.00246201	1.15116	0.00245918	4.35355	0.00241489	1.99394			0.00245866	4.27777	0.00246201	6.24525	0.00253463	4.21386			0.00245892	4.74389	0.00246304	2.10649	0.00293808	7.95743			0.00246433	3.4925	0.00245995	6.54781	0.00222502	1.82992			0.00246278	2.08541
0.00301981	10.1556	0.00257208	5.65316	0.00242189	5.02616			0.00246716	3.57815	0.00248503	4.14852	0.00251327	2.14255			0.00246639	1.15643	0.00246304	4.36409	0.00241893	2.00231			0.00246252	4.28764	0.00246639	6.2577	0.0025386	4.22422			0.00246278	4.7551	0.0024669	2.11377	0.00294268	7.97523			0.00246793	3.50102	0.00246381	6.56104	0.00222875	1.83747			0.00246664	2.09404
0.00302485	10.1737	0.00257611	5.66597	0.00242568	5.03881			0.00247154	3.58813	0.00248866	4.15973	0.0025172	2.14875			0.00247051	1.16036	0.00246716	4.3753	0.00242322	2.00991			0.00246639	4.29885	0.00247051	6.2716	0.00254258	4.2352			0.00246664	4.76765	0.00247102	2.12039	0.00294728	7.98959			0.0024718	3.50965	0.00246767	6.5736	0.00223224	1.84292			0.00247076	2.10189
0.00302958	10.1912	0.00258041	5.67954	0.00242947	5.04963			0.0024754	3.59934	0.00249255	4.16959	0.00252114	2.15574			0.00247463	1.16697	0.00247102	4.38718	0.0024275	2.01739			0.00247051	4.31073	0.00247463	6.28606	0.00254682	4.24618			0.00247076	4.78144	0.00247514	2.12633	0.00295188	8.00811			0.00247592	3.52019	0.00247128	6.58739	0.00223596	1.85047			0.00247463	2.1112
0.00303461	10.2128	0.00258444	5.69049	0.00243326	5.06295			0.00247952	3.6092	0.00249644	4.18013	0.00252534	2.16193			0.00247849	1.17089	0.00247514	4.39839	0.00243129	2.02421			0.00247463	4.32127	0.00247849	6.29996	0.0025508	4.25866			0.00247514	4.79332	0.00247952	2.13552	0.00295648	8.02333			0.00248004	3.53073	0.00247514	6.60196	0.00223945	1.85593			0.00247875	2.11904
0.00303965	10.2296	0.0025882	5.70144	0.00243704	5.07366			0.00248364	3.61974	0.00250059	4.19067	0.00252927	2.16813			0.00248235	1.17493	0.00247901	4.4096	0.00243507	2.03027			0.00247875	4.33248	0.00248261	6.31184	0.00255504	4.2689			0.00247926	4.80655	0.00248364	2.14281	0.00296108	8.03941			0.00248441	3.54127	0.00247901	6.61642	0.00224294	1.86138			0.00248287	2.12767
0.00304469	10.2477	0.00259195	5.71304	0.00244058	5.08505			0.00248725	3.62826	0.00250474	4.20132	0.00253321	2.17353			0.00248622	1.17953	0.00248287	4.42081	0.00243886	2.03709			0.00248287	4.34436	0.00248647	6.32496	0.00255901	4.27925			0.00248364	4.81978	0.00248802	2.15133	0.00296567	8.05635			0.00248879	3.55315	0.00248287	6.62965	0.00224667	1.86823			0.00248673	2.13552
0.00304941	10.2673	0.00259598	5.72268	0.00244437	5.0945			0.00249111	3.63689	0.0025089	4.21309	0.00253741	2.1821			0.00249008	1.18479	0.00248673	4.43202	0.00244239	2.04392			0.00248699	4.3549	0.00249034	6.33751	0.00256325	4.29311			0.00248776	4.83357	0.00249214	2.15794	0.00297058	8.07401			0.00249317	3.56503	0.00248699	6.64478	0.00225016	1.87439			0.00249059	2.14483
0.00305414	10.2862	0.00260001	5.73494	0.00244791	5.10714			0.00249472	3.64675	0.00251331	4.22564	0.00254134	2.18751			0.00249394	1.18805	0.00249059	4.44256	0.00244617	2.05075			0.00249085	4.36543	0.0024942	6.35007	0.00256749	4.30421			0.00249188	4.84612	0.00249626	2.1659	0.00297518	8.09095			0.00249729	3.5749	0.00249137	6.65991	0.00225388	1.88182			0.00249472	2.15335
0.00305918	10.3057	0.00260404	5.74655	0.0024517	5.1166			0.00249832	3.65662	0.00251772	4.23753	0.00254528	2.1945			0.00249806	1.19399	0.0024942	4.45242	0.00244995	2.0568			0.00249472	4.37406	0.00249832	6.36262	0.00257147	4.31445			0.00249575	4.85733	0.00250038	2.17308	0.00298008	8.10703			0.00250141	3.58611	0.00249575	6.67572	0.0022576	1.88669			0.00249858	2.16063
0.0030639	10.3238	0.00260833	5.75936	0.00245574	5.12992			0.00250244	3.66592	0.00252187	4.25075	0.00254895	2.20148			0.00250193	1.19858	0.00249806	4.46498	0.00245399	2.06363			0.00249832	4.38326	0.00250218	6.37641	0.00257518	4.32468			0.00249961	4.86854	0.00250424	2.18036	0.00298468	8.12642			0.00250553	3.59597	0.00250012	6.6922	0.00226109	1.89412			0.00250244	2.16915
0.00306831	10.3407	0.0026129	5.77293	0.00245978	5.14268			0.0025063	3.67646	0.00252602	4.26062	0.00255315	2.20689			0.00250605	1.20385	0.00250193	4.47484	0.00245803	2.06814			0.00250218	4.38987	0.00250605	6.38964	0.00257889	4.33579			0.00250347	4.87975	0.00250836	2.18698	0.00298959	8.14322			0.00250939	3.60584	0.0025045	6.70879	0.00226458	1.90097			0.0025063	2.17711
0.00307272	10.3582	0.00261719	5.78771	0.00246407	5.15543			0.00251042	3.687	0.00252991	4.2725	0.00255708	2.21388			0.00251017	1.20789	0.00250605	4.48549	0.00246181	2.07574			0.00250605	4.39447	0.00250991	6.40275	0.0025826	4.34752			0.00250733	4.89231	0.00251197	2.19359	0.00299388	8.1593			0.00251326	3.61705	0.00250862	6.72527	0.00226807	1.90643			0.00251017	2.1863
0.00307744	10.3756	0.00262176	5.80184	0.00246837	5.16751			0.0025148	3.69686	0.00253406	4.28304	0.00256102	2.22152			0.00251429	1.21248	0.00251017	4.49726	0.00246585	2.08102			0.00250991	4.39772	0.00251377	6.41598	0.00258631	4.35625			0.0025112	4.90341	0.00251583	2.2002	0.00299817	8.17538			0.00251738	3.62568	0.00251274	6.73906	0.00227156	1.91189			0.00251429	2.19359
0.00308216	10.3916	0.00262632	5.81475	0.00247266	5.18288			0.00251918	3.70807	0.00253795	4.29425	0.00256522	2.22851			0.00251815	1.21842	0.00251429	4.50982	0.00246963	2.08862			0.00251377	4.40299	0.00251764	6.42719	0.00259055	4.36661			0.00251506	4.91663	0.00251995	2.20805	0.00300246	8.1906			0.0025215	3.63756	0.00251661	6.75352	0.00227482	1.91874			0.00251841	2.20144
0.00308689	10.4105	0.00263062	5.82833	0.00247671	5.19496			0.00252356	3.72063	0.00254184	4.30546	0.00256968	2.23708			0.00252201	1.22369	0.00251867	4.52103	0.00247341	2.09325			0.00251764	4.40702	0.00252124	6.44042	0.00259453	4.37759			0.00251918	4.92919	0.00252382	2.21332	0.00300706	8.20496			0.00252562	3.64675	0.00252047	6.76742	0.00227831	1.9235			0.00252253	2.21265
0.00309193	10.4294	0.00263492	5.84114	0.00248075	5.20703			0.00252768	3.72982	0.00254573	4.316	0.00257388	2.24486			0.00252562	1.22694	0.00252304	4.53493	0.0024772	2.09931			0.0025215	4.41296	0.00252485	6.45163	0.0025985	4.38932			0.0025233	4.94107	0.00252794	2.22195	0.00301196	8.2252			0.00252948	3.65662	0.00252433	6.77997	0.0022818	1.93104			0.00252691	2.22061
0.00309696	10.4482	0.00263894	5.85274	0.00248454	5.21774			0.0025318	3.74103	0.00254962	4.32586	0.00257834	2.25106			0.00252948	1.23031	0.00252742	4.54681	0.00248098	2.10613			0.00252562	4.41947	0.00252871	6.46351	0.00260274	4.4018			0.00252716	4.95295	0.0025318	2.22857	0.00301718	8.24372			0.0025336	3.66716	0.00252845	6.79578	0.00228529	1.9365			0.00253128	2.23047
0.00310232	10.4692	0.00264297	5.86501	0.00248833	5.22912			0.00253566	3.75224	0.00255352	4.33707	0.00258253	2.25963			0.00253335	1.23692	0.00253154	4.55791	0.00248477	2.11283			0.00252974	4.42675	0.00253257	6.47663	0.00260725	4.41279			0.00253103	4.9654	0.00253566	2.2344	0.00302239	8.26325			0.00253747	3.67646	0.00253257	6.80957	0.00228902	1.94265			0.00253541	2.24101
0.00310735	10.4881	0.00264727	5.87727	0.00249212	5.2412			0.00253953	3.76211	0.00255741	4.34694	0.00258673	2.2674			0.00253721	1.23883	0.00253541	4.56789	0.00248855	2.11901			0.00253412	4.43538	0.00253669	6.49053	0.00261176	4.42676			0.00253489	4.97728	0.00253927	2.24101	0.00302791	8.28349			0.00254133	3.687	0.00253669	6.82549	0.00229297	1.95078			0.00253953	2.24964
0.00311239	10.5082	0.00265103	5.89008	0.00249616	5.2519			0.00254339	3.77141	0.0025613	4.35882	0.00259041	2.27426			0.00254133	1.24544	0.00253927	4.5745	0.00249259	2.12507			0.0025385	4.44592	0.00254107	6.50499	0.00261626	4.43924			0.0025385	4.98782	0.00254313	2.24762	0.00303312	8.30288			0.00254519	3.69552	0.00254056	6.84062	0.00229669	1.95763			0.00254313	2.25749
0.00311743	10.5278	0.00265532	5.90037	0.0025002	5.26329			0.00254725	3.78128	0.00256545	4.37003	0.00259434	2.28046			0.00254545	1.25205	0.00254313	4.5791	0.00249662	2.13112			0.00254262	4.45769	0.00254571	6.51889	0.00262077	4.45172			0.00254236	4.99835	0.00254674	2.25491	0.00303833	8.32068			0.00254905	3.70606	0.00254468	6.85508	0.00230065	1.96587			0.00254699	2.26612
0.00312247	10.5474	0.00265908	5.91329	0.00250424	5.27332			0.00255112	3.79114	0.0025696	4.38124	0.00259828	2.28679			0.00255008	1.25598	0.00254699	4.58694	0.00250091	2.13937			0.00254699	4.47092	0.00254983	6.53537	0.00262501	4.4642			0.00254648	5.01158	0.0025506	2.26085	0.00304323	8.34179			0.00255266	3.71603	0.00254854	6.86898	0.00230461	1.97469			0.00255086	2.27464
0.00312782	10.5655	0.00266338	5.92489	0.00250803	5.28471			0.00255498	3.80033	0.00257349	4.39178	0.00260274	2.29364			0.00255446	1.26259	0.00255086	4.59423	0.0025052	2.14774			0.00255086	4.48415	0.00255421	6.54916	0.00262898	4.47518			0.00255034	5.02414	0.00255446	2.26803	0.00304814	8.35945			0.00255652	3.72523	0.00255215	6.88277	0.00230856	1.98154			0.00255472	2.28327
0.00313255	10.5858	0.00266741	5.93716	0.00251207	5.29678			0.00255884	3.81031	0.00257738	4.40299	0.00260694	2.30063			0.00255858	1.26719	0.00255498	4.60477	0.00250949	2.15534			0.00255472	4.4967	0.00255858	6.56496	0.00263296	4.48766			0.00255446	5.03669	0.00255833	2.27464	0.00305274	8.37725			0.00256039	3.73442	0.00255601	6.89667	0.00231205	1.98839			0.00255858	2.29045
0.00313727	10.6047	0.00267143	5.94931	0.00251612	5.3068			0.00256296	3.8195	0.00258127	4.41352	0.00261113	2.30762			0.0025627	1.27178	0.00255884	4.61867	0.00251352	2.16294			0.00255858	4.50915	0.00256245	6.57752	0.0026372	4.49865			0.00255858	5.04914	0.0025627	2.2826	0.00305734	8.39319			0.00256451	3.74563	0.00255987	6.90979	0.00231578	1.99524			0.0025627	2.29908
0.00314231	10.6228	0.00267546	5.96157	0.0025199	5.31819			0.00256682	3.83071	0.00258491	4.42283	0.00261533	2.3154			0.00256682	1.27638	0.0025627	4.63111	0.00251731	2.16976			0.00256245	4.52036	0.00256657	6.59198	0.00264118	4.50963			0.00256296	5.06236	0.00256708	2.29179	0.00306163	8.41099			0.00256863	3.75493	0.00256373	6.92571	0.00231927	2.0007			0.00256657	2.30827
0.00314735	10.6423	0.00267949	5.97318	0.00252369	5.33026			0.00257095	3.84125	0.0025888	4.43404	0.00261927	2.32396			0.00257069	1.28042	0.00256682	4.64232	0.00252109	2.17582			0.00256657	4.53089	0.00257043	6.60263	0.00264542	4.52148			0.00256734	5.0775	0.00257172	2.30042	0.00306623	8.42535			0.00257275	3.76547	0.0025676	6.93748	0.00232276	2.00813			0.00257069	2.31881
0.00315207	10.6612	0.00268325	5.98544	0.00252723	5.34029			0.00257481	3.84988	0.00259269	4.44323	0.0026232	2.33174			0.00257429	1.28367	0.00257069	4.65421	0.00252488	2.1811			0.00257043	4.54345	0.00257429	6.61709	0.00264966	4.53172			0.00257172	5.09073	0.0025761	2.3076	0.00307113	8.44229			0.00257713	3.77791	0.00257146	6.95395	0.00232625	2.01498			0.00257481	2.32744
0.00315679	10.6794	0.00268728	5.99759	0.00253077	5.35168			0.00257867	3.86109	0.00259658	4.45579	0.00262714	2.33794			0.00257816	1.28826	0.00257455	4.66676	0.00252866	2.1887			0.00257429	4.55399	0.00257816	6.63032	0.0026539	4.5442			0.00257584	5.10328	0.00258022	2.31757	0.00307573	8.45909			0.0025815	3.78912	0.00257584	6.9692	0.00232974	2.02044			0.00257867	2.33405
0.00316152	10.6968	0.00269104	6.00788	0.00253456	5.36306			0.00258228	3.86961	0.00260099	4.46498	0.00263081	2.34335			0.00258202	1.29286	0.00257816	4.6773	0.00253244	2.19553			0.00257841	4.56587	0.00258228	6.64411	0.00265787	4.55231			0.0025797	5.11707	0.00258434	2.32542	0.00308063	8.47776			0.00258562	3.80101	0.00257996	6.98433	0.00233346	2.02729			0.00258253	2.34392
0.00316624	10.7157	0.00269533	6.02014	0.00253835	5.37445			0.00258614	3.88082	0.00260566	4.48011	0.00263475	2.35112			0.00258614	1.2969	0.00258202	4.68851	0.00253623	2.20158			0.00258253	4.57842	0.00258614	6.65801	0.00266185	4.56479			0.00258382	5.12761	0.0025882	2.33069	0.00308523	8.49369			0.00258974	3.81098	0.00258434	6.99947	0.00233695	2.03344			0.0025864	2.35053
0.00317096	10.7332	0.00269963	6.03306	0.00254214	5.38653			0.00259	3.88934	0.00261007	4.49267	0.00263842	2.35732			0.00259	1.30149	0.00258562	4.69972	0.00254001	2.20763			0.0025864	4.59154	0.00259026	6.66978	0.00266582	4.57427			0.00258768	5.14016	0.00259206	2.33798	0.00308983	8.51236			0.00259387	3.82152	0.00258871	7.01595	0.00234067	2.0389			0.00259	2.35905
0.00317537	10.7492	0.00270419	6.04598	0.00254618	5.39928			0.00259387	3.90055	0.00261448	4.50455	0.00264236	2.36431			0.00259412	1.30609	0.00258949	4.71026	0.00254405	2.21665			0.00259026	4.60275	0.00259412	6.68435	0.0026698	4.58313			0.00259155	5.15339	0.00259567	2.34392	0.00309412	8.52916			0.00259773	3.83071	0.00259284	7.03186	0.00234416	2.04575			0.00259387	2.36824
0.00317978	10.7659	0.00270876	6.06076	0.00255047	5.41398			0.00259824	3.91053	0.00261889	4.51643	0.00264629	2.37275			0.00259799	1.31136	0.00259335	4.72214	0.00254834	2.22348			0.00259412	4.61273	0.00259799	6.69691	0.00267351	4.589			0.00259515	5.16527	0.00259953	2.34986	0.00309872	8.54524			0.00260159	3.84125	0.00259696	7.04767	0.00234765	2.05399			0.00259747	2.37486
0.0031845	10.7835	0.00271332	6.07489	0.00255451	5.42673			0.00260236	3.92174	0.00262278	4.52899	0.00265023	2.37828			0.00260211	1.31528	0.00259721	4.73402	0.00255237	2.23185			0.00259799	4.62259	0.00260185	6.71002	0.00267749	4.59411			0.00259902	5.17648	0.00260339	2.35703	0.00310332	8.56218			0.00260545	3.85111	0.00260082	7.06146	0.00235115	2.05945			0.00260133	2.38539
0.00318923	10.8023	0.00271789	6.08912	0.00255881	5.44017			0.00260674	3.93228	0.00262693	4.53953	0.00265442	2.38672			0.00260597	1.32055	0.00260159	4.74725	0.00255641	2.24022			0.00260185	4.63515	0.00260545	6.72191	0.00268146	4.59923			0.00260288	5.1896	0.00260751	2.36432	0.00310792	8.57826			0.00260957	3.86109	0.00260494	7.07659	0.0023544	2.0649			0.0026052	2.39268
0.00319427	10.8219	0.00272218	6.10324	0.0025631	5.45486			0.00261112	3.94416	0.00263082	4.54939	0.00265862	2.39529			0.00260983	1.32526	0.00260597	4.76104	0.00256019	2.24628			0.00260571	4.64636	0.00260932	6.73513	0.00268597	4.60285			0.00260674	5.19879	0.00261138	2.37228	0.00311252	8.59764			0.00261344	3.87096	0.00260854	7.09049	0.00235789	2.07164			0.00260932	2.40187
0.00319962	10.8386	0.00272621	6.11671	0.00256714	5.46956			0.00261524	3.95537	0.00263472	4.56127	0.00266335	2.40228			0.0026137	1.32985	0.00261035	4.77427	0.00256372	2.2531			0.00260983	4.6569	0.00261344	6.74892	0.00269021	4.60884			0.00261112	5.21202	0.0026155	2.37889	0.00311773	8.61444			0.0026173	3.88217	0.00261267	7.1063	0.00236115	2.07721			0.0026137	2.41185
0.00320466	10.8602	0.00273051	6.12831	0.00257119	5.48231			0.00261936	3.96591	0.00263861	4.57047	0.00266781	2.41151			0.00261756	1.33512	0.00261473	4.78805	0.00256751	2.25916			0.00261395	4.67068	0.0026173	6.76282	0.00269471	4.61683			0.00261524	5.22715	0.00261962	2.38741	0.00312263	8.63397			0.00262142	3.89136	0.00261653	7.11953	0.00236487	2.08533			0.00261807	2.42306
0.00321001	10.8812	0.00273453	6.14058	0.00257498	5.49439			0.00262322	3.97644	0.0026425	4.581	0.00267227	2.42087			0.00262142	1.33972	0.0026191	4.80263	0.00257129	2.26598			0.00261807	4.68391	0.00262142	6.77661	0.00269896	4.62269			0.00261962	5.23971	0.00262348	2.39403	0.00312784	8.65163			0.00262528	3.90257	0.00262039	7.13399	0.00236836	2.09149			0.00262245	2.43225
0.00321536	10.9008	0.00273856	6.15218	0.00257902	5.50577			0.00262734	3.98564	0.00264665	4.58963	0.00267646	2.42944			0.00262528	1.34364	0.00262297	4.81316	0.00257533	2.27204			0.00262245	4.69512	0.0026258	6.79051	0.0027032	4.6323			0.00262348	5.25226	0.0026276	2.40131	0.00313275	8.67187			0.00262915	3.91176	0.00262451	7.14856	0.00237232	2.09764			0.00262683	2.44414
0.0032204	10.9217	0.00274259	6.16313	0.00258281	5.51716			0.00263121	3.99617	0.00265054	4.60152	0.00268066	2.43643			0.00262915	1.34958	0.00262709	4.82561	0.00257962	2.28105			0.00262657	4.70768	0.00263018	6.80632	0.00270744	4.63892			0.00262734	5.26482	0.00263121	2.40782	0.00313765	8.68968			0.00263301	3.92039	0.00262837	7.16302	0.00237628	2.10588			0.00263095	2.45266
0.00322575	10.942	0.00274662	6.1766	0.0025866	5.53117			0.00263507	4.00671	0.00265469	4.61206	0.0026846	2.44341			0.00263353	1.35485	0.00263095	4.83682	0.00258391	2.28865			0.00263095	4.72079	0.00263481	6.82078	0.00271168	4.6469			0.00263095	5.27536	0.00263507	2.41443	0.00314256	8.70906			0.00263687	3.9316	0.00263224	7.17816	0.00238	2.1154			0.00263481	2.46196
0.00323048	10.9602	0.00275091	6.18754	0.00259039	5.54393			0.00263893	4.01669	0.00265858	4.62192	0.00268853	2.45185			0.00263765	1.36012	0.00263481	4.85072	0.00258819	2.29922			0.00263481	4.73402	0.00263868	6.83603	0.00271565	4.65863			0.00263481	5.28724	0.00263893	2.42104	0.00314716	8.72514			0.00264048	3.94079	0.0026361	7.19206	0.00238396	2.12156			0.00263868	2.47048
0.00323552	10.979	0.00275521	6.20046	0.00259443	5.55532			0.00264305	4.02655	0.00266247	4.63246	0.00269221	2.45805			0.00264202	1.36606	0.00263893	4.86126	0.00259248	2.30604			0.00263893	4.74523	0.0026428	6.84981	0.00271963	4.67111			0.00263893	5.29968	0.00264305	2.42833	0.00315206	8.74452			0.00264408	3.9501	0.00263996	7.20585	0.00238768	2.13038			0.0026428	2.47911
0.00324024	10.9971	0.00275951	6.21404	0.00259822	5.56807			0.00264692	4.03642	0.00266611	4.64165	0.00269614	2.46503			0.0026464	1.372	0.0026428	4.87314	0.00259652	2.31442			0.0026428	4.75644	0.00264666	6.86237	0.00272387	4.68222			0.00264305	5.31291	0.00264717	2.43685	0.00315666	8.76233			0.00264795	3.95996	0.00264383	7.22042	0.0023914	2.13723			0.00264666	2.4883
0.00324528	11.0167	0.0027638	6.22751	0.00260201	5.58083			0.00265104	4.0483	0.00267	4.65421	0.00270034	2.4736			0.00265052	1.37794	0.00264692	4.88637	0.0026003	2.32124			0.0026464	4.76698	0.00265052	6.8775	0.00272785	4.6947			0.00264743	5.32547	0.00265155	2.44548	0.00316157	8.78085			0.00265207	3.96916	0.00264743	7.23286	0.00239489	2.14338			0.00265078	2.49682
0.00325	11.0349	0.00276783	6.23977	0.0026058	5.5929			0.00265516	4.05884	0.00267389	4.66284	0.00270428	2.48059			0.00265464	1.38389	0.00265104	4.89814	0.00260409	2.3273			0.00265027	4.77886	0.00265439	6.89006	0.00273209	4.70793			0.00265181	5.3406	0.00265593	2.454	0.00316647	8.79693			0.00265619	3.98104	0.00265104	7.24609	0.00239838	2.15093			0.0026549	2.50736
0.00325504	11.0551	0.00277213	6.25323	0.00260959	5.60486			0.00265928	4.06937	0.00267778	4.67595	0.00270847	2.48916			0.00265876	1.38848	0.0026549	4.91002	0.00260762	2.3349			0.00265439	4.79074	0.00265825	6.90261	0.00273606	4.72041			0.00265619	5.35506	0.00266031	2.46196	0.00317107	8.81459			0.00266057	3.99225	0.0026549	7.26055	0.00240211	2.15639			0.00265902	2.51599
0.00326008	11.0732	0.00277615	6.2655	0.00261337	5.61625			0.0026634	4.07991	0.00268193	4.68716	0.00271241	2.49681			0.00266263	1.39308	0.00265902	4.9219	0.0026114	2.34172			0.00265851	4.80319	0.00266211	6.9145	0.0027403	4.73501			0.00266031	5.36963	0.00266443	2.47048	0.00317567	8.83239			0.00266494	4.00413	0.00265876	7.27445	0.0024056	2.16324			0.00266288	2.52518
0.0032648	11.0914	0.00277991	6.27907	0.00261691	5.62832			0.00266726	4.09045	0.00268608	4.69972	0.00271661	2.5038			0.00266675	1.39846	0.00266288	4.93378	0.00261493	2.34778			0.00266237	4.81384	0.00266597	6.92828	0.00274428	4.74537			0.00266443	5.38219	0.00266855	2.47844	0.00318057	8.85006			0.00266932	4.01534	0.00266288	7.29026	0.00240932	2.16997			0.002667	2.53516
0.00326952	11.1089	0.00278394	6.28739	0.0026207	5.6404			0.00267087	4.09841	0.00269049	4.7116	0.00272054	2.51237			0.00267087	1.40238	0.00266675	4.94634	0.00261897	2.3546			0.00266649	4.82437	0.00266984	6.94151	0.00274852	4.75772			0.00266829	5.3934	0.00267241	2.48561	0.00318517	8.86614			0.00267344	4.02588	0.00266726	7.30606	0.00241304	2.17891			0.00267087	2.54435
0.00327393	11.1277	0.00278797	6.30097	0.00262424	5.65042			0.00267473	4.10895	0.00269464	4.72539	0.00272448	2.51777			0.00267473	1.40832	0.00267061	4.9562	0.00262275	2.3622			0.00267035	4.83749	0.00267396	6.95395	0.00275249	4.7702			0.0026719	5.40517	0.00267628	2.49357	0.00318977	8.88552			0.00267731	4.03709	0.00267164	7.32254	0.00241653	2.18576			0.00267473	2.55287
0.00327866	11.1459	0.00279227	6.31443	0.00262828	5.66318			0.00267885	4.11948	0.00269905	4.73794	0.00272841	2.52555			0.00267885	1.41359	0.00267422	4.96876	0.00262679	2.36826			0.00267422	4.8487	0.00267782	6.9692	0.00275621	4.78268			0.00267576	5.41705	0.00268014	2.50019	0.00319468	8.90246			0.00268143	4.04695	0.00267602	7.33902	0.00242002	2.19319			0.00267859	2.56151
0.00328338	11.1634	0.00279683	6.32735	0.00263257	5.67662			0.00268271	4.13002	0.0027032	4.74915	0.00273235	2.53254			0.00268297	1.41752	0.00267782	4.9793	0.00263083	2.37805			0.00267808	4.86058	0.00268194	6.98232	0.00276018	4.79229			0.00267937	5.42826	0.002684	2.5068	0.00319897	8.9194			0.00268529	4.05682	0.0026804	7.3555	0.00242375	2.20004			0.0026822	2.56935
0.00328779	11.1801	0.00280139	6.34082	0.00263687	5.68994			0.00268709	4.14123	0.0027071	4.76238	0.00273629	2.54032			0.00268683	1.42278	0.00268168	4.99051	0.00263486	2.38333			0.00268194	4.87247	0.00268606	6.99554	0.00276389	4.80402			0.00268349	5.44014	0.00268786	2.51465	0.00320326	8.93534			0.00268915	4.06803	0.00268452	7.37142	0.00242724	2.20759			0.00268606	2.57798
0.00329251	11.199	0.00280569	6.35505	0.00264116	5.70543			0.00269121	4.15177	0.00271099	4.77427	0.00274022	2.54809			0.00269044	1.42738	0.0026858	5.00172	0.00263865	2.3917			0.00268555	4.883	0.00268967	7.0081	0.0027676	4.81363			0.00268735	5.4527	0.00269173	2.52261	0.00320786	8.95142			0.00269327	4.07733	0.00268864	7.38521	0.00243096	2.21374			0.00268992	2.58852
0.00329723	11.2164	0.00281026	6.36918	0.00264546	5.72081			0.00269559	4.16365	0.00271488	4.78346	0.00274442	2.55653			0.00269405	1.43142	0.00268992	5.01551	0.00264218	2.39775			0.00268941	4.89163	0.00269353	7.02256	0.00277158	4.82536			0.00269121	5.46526	0.00269559	2.53045	0.00321246	8.97009			0.00269714	4.0872	0.0026925	7.39978	0.00243422	2.22128			0.00269379	2.59704
0.00330227	11.2332	0.00281455	6.38341	0.0026495	5.73425			0.00269971	4.17486	0.00271903	4.79534	0.00274862	2.56431			0.00269765	1.43467	0.0026943	5.02941	0.00264596	2.40458			0.00269327	4.90341	0.00269714	7.03579	0.00277555	4.83846			0.00269533	5.47972	0.00269945	2.53707	0.00321705	8.98602			0.00270126	4.09841	0.00269636	7.41559	0.00243771	2.22604			0.00269791	2.60567
0.003307	11.2542	0.00281885	6.39556	0.00265354	5.74689			0.00270409	4.18674	0.00272292	4.8079	0.00275308	2.57288			0.00270151	1.43994	0.00269842	5.04263	0.00264949	2.41064			0.00269739	4.91596	0.002701	7.04767	0.00277979	4.84957			0.00269945	5.49093	0.00270332	2.54435	0.00322196	9.00383			0.00270538	4.10827	0.00270023	7.4287	0.00244143	2.23417			0.00270229	2.61554
0.00331235	11.2724	0.00282288	6.40848	0.00265733	5.7576			0.00270795	4.19661	0.00272733	4.82101	0.00275728	2.58211			0.00270512	1.44453	0.0027028	5.05508	0.00265328	2.41901			0.00270177	4.92919	0.00270486	7.06011	0.0027843	4.86342			0.00270357	5.50348	0.00270744	2.55097	0.00322686	9.02235			0.00270924	4.12016	0.00270435	7.44451	0.00244492	2.24102			0.00270641	2.6254
0.00331739	11.2918	0.0028269	6.42074	0.00266112	5.7724			0.00271182	4.20782	0.00273148	4.83357	0.00276174	2.59147			0.00270898	1.45047	0.00270692	5.06965	0.00265706	2.42648			0.00270615	4.94242	0.00270872	7.07267	0.00278881	4.8774			0.00270744	5.5166	0.0027113	2.56083	0.00323238	9.04188			0.0027131	4.13002	0.00270847	7.45975	0.00244864	2.24717			0.00271078	2.63538
0.00332243	11.3129	0.00283093	6.43235	0.00266516	5.78379			0.00271568	4.2178	0.00273563	4.84545	0.00276593	2.60004			0.0027131	1.4544	0.0027113	5.08086	0.00266084	2.43408			0.00271027	4.95486	0.00271285	7.08724	0.00279331	4.89063			0.00271104	5.52848	0.00271542	2.56677	0.00323759	9.06212			0.00271722	4.13933	0.00271259	7.47421	0.0024526	2.25669			0.00271516	2.64659
0.00332778	11.3303	0.00283469	6.4445	0.0026692	5.79655			0.00271954	4.22833	0.00273952	4.858	0.00277013	2.60703			0.00271722	1.45911	0.00271516	5.09465	0.00266513	2.44322			0.00271465	4.96876	0.00271697	7.1017	0.00279782	4.90536			0.00271465	5.54036	0.00271928	2.57339	0.00324281	9.08409			0.00272083	4.14919	0.00271671	7.48935	0.00245656	2.26424			0.00271928	2.65578
0.00333282	11.3534	0.00283872	6.45742	0.00267299	5.80987			0.0027234	4.23753	0.00274341	4.86921	0.00277407	2.61467			0.00272134	1.46505	0.00271903	5.10586	0.00266942	2.4516			0.00271877	4.98255	0.0027216	7.11818	0.00280206	4.91784			0.00271851	5.55225	0.00272289	2.58056	0.00324771	9.10261			0.00272469	4.15906	0.00272057	7.50527	0.00246051	2.27248			0.00272315	2.66565
0.00333817	11.3737	0.00284275	6.46902	0.00267704	5.82126			0.00272727	4.24739	0.00274705	4.8811	0.002778	2.62245			0.00272572	1.47032	0.00272315	5.11774	0.00267371	2.45984			0.00272289	4.99376	0.00272598	7.13264	0.00280603	4.92882			0.00272237	5.56346	0.00272649	2.58785	0.00325231	9.12286			0.00272855	4.16959	0.00272443	7.51906	0.00246423	2.27933			0.00272727	2.67361
0.00334321	11.3938	0.00284677	6.47997	0.00268082	5.83607			0.00273139	4.25726	0.00275094	4.89096	0.00278168	2.62944			0.0027301	1.47682	0.00272701	5.12962	0.002678	2.46589			0.00272675	5.00564	0.00273036	7.14912	0.00281001	4.9413			0.00272624	5.57668	0.00273036	2.59514	0.00325691	9.13807			0.00273268	4.17946	0.0027283	7.53419	0.00246773	2.28607			0.00273113	2.6828
0.00334825	11.412	0.0028508	6.49278	0.00268487	5.84746			0.00273525	4.26914	0.00275483	4.90217	0.00278587	2.63801			0.00273448	1.48276	0.00273087	5.14218	0.00268229	2.47736			0.00273062	5.01685	0.00273474	7.16504	0.00281399	4.95228			0.00273062	5.5898	0.00273448	2.60298	0.00326151	9.15502			0.0027368	4.18809	0.00273216	7.54809	0.00247122	2.29361			0.00273499	2.69199
0.00335329	11.4316	0.0028551	6.50439	0.00268866	5.8601			0.00273911	4.27912	0.00275846	4.91338	0.00278981	2.645			0.0027386	1.4887	0.00273499	5.15462	0.00268632	2.48418			0.00273448	5.02873	0.00273911	7.17883	0.00281796	4.96326			0.00273474	5.60303	0.00273886	2.61027	0.00326641	9.17268			0.00274092	4.19795	0.00273577	7.56132	0.00247447	2.29977			0.00273886	2.70062
0.00335801	11.4505	0.00285913	6.51796	0.00269245	5.87081			0.00274323	4.28965	0.00276235	4.92459	0.00279401	2.65278			0.00274272	1.4933	0.00273886	5.16651	0.00269036	2.4932			0.0027386	5.04062	0.00274323	7.1934	0.00282194	4.97499			0.00273937	5.61749	0.00274323	2.62013	0.00327101	9.18876			0.00274529	4.20849	0.00273937	7.57376	0.00247796	2.30592			0.00274272	2.70982
0.00336273	11.4692	0.00286288	6.52957	0.00269598	5.88356			0.0027471	4.29952	0.00276624	4.93704	0.00279794	2.66121			0.00274658	1.49868	0.00274272	5.17973	0.00269414	2.5008			0.00274246	5.05115	0.00274684	7.20719	0.00282618	4.9861			0.00274375	5.63206	0.00274761	2.62877	0.00327561	9.20814			0.00274967	4.21645	0.00274323	7.58901	0.00248145	2.31277			0.00274684	2.71845
0.00336746	11.4881	0.00286691	6.54117	0.00269977	5.89632			0.00275096	4.31006	0.00277014	4.94892	0.00280214	2.66978			0.00275045	1.5026	0.00274684	5.19162	0.00269793	2.50608			0.00274632	5.06371	0.0027507	7.22042	0.00283068	5.0007			0.00274787	5.64585	0.00275199	2.63796	0.00328051	9.22681			0.00275379	4.22105	0.0027471	7.60212	0.00248494	2.3209			0.0027507	2.72831
0.00337249	11.507	0.00287094	6.55398	0.00270331	5.90702			0.00275482	4.31992	0.00277429	4.9608	0.00280608	2.67835			0.00275431	1.50787	0.0027507	5.20473	0.00270171	2.51445			0.00275045	5.07492	0.00275431	7.2323	0.00283492	5.01318			0.00275199	5.66042	0.00275637	2.64782	0.00328511	9.2436			0.00275817	4.2243	0.00275122	7.6167	0.00248867	2.32844			0.00275482	2.73683
0.0033769	11.5245	0.00287497	6.56625	0.0027071	5.9191			0.00275843	4.33046	0.0027787	4.97336	0.00281001	2.68613			0.00275843	1.51381	0.00275431	5.21662	0.00270549	2.52128			0.00275431	5.0868	0.00275817	7.24542	0.00283916	5.02566			0.00275611	5.67287	0.00276049	2.65444	0.00329002	9.26141			0.00276203	4.22833	0.00275534	7.6325	0.00249239	2.3346			0.00275869	2.74546
0.00338163	11.5426	0.00287899	6.57851	0.00271089	5.93311			0.00276229	4.34043	0.00278311	4.98658	0.00281395	2.69378			0.00276255	1.51975	0.00275791	5.22659	0.00270953	2.52733			0.00275817	5.09801	0.00276229	7.25865	0.00284314	5.03739			0.00276023	5.68542	0.00276435	2.66172	0.00329461	9.27993			0.0027659	4.2336	0.00275946	7.64898	0.00249611	2.34342			0.00276255	2.756
0.00338635	11.5601	0.00288356	6.59197	0.00271493	5.9445			0.00276615	4.34963	0.00278726	4.99903	0.00281762	2.70156			0.00276667	1.52368	0.00276178	5.23836	0.00271331	2.53558			0.00276203	5.10978	0.00276615	7.27311	0.00284685	5.04925			0.00276409	5.69865	0.00276821	2.66957	0.00329921	9.29687			0.00276976	4.24078	0.00276384	7.66479	0.0024996	2.35027			0.00276615	2.76385
0.00339076	11.5775	0.00288786	6.60555	0.00271897	5.95862			0.00277027	4.36016	0.00279167	5.01293	0.00282156	2.70934			0.00277079	1.52962	0.00276564	5.2489	0.00271735	2.54395			0.0027659	5.12167	0.00277027	7.28633	0.00285083	5.06023			0.00276796	5.7112	0.00277208	2.67618	0.00330381	9.31453			0.00277337	4.24279	0.00276821	7.68328	0.00250333	2.35712			0.00277002	2.77046
0.00339548	11.5936	0.00289269	6.61967	0.00272327	5.97206			0.0027744	4.37205	0.00279608	5.02604	0.00282549	2.71553			0.00277465	1.53556	0.0027695	5.26146	0.00272113	2.55078			0.00276976	5.13288	0.00277414	7.30147	0.00285454	5.07046			0.00277182	5.72297	0.00277594	2.68414	0.0033081	9.32975			0.00277697	4.24941	0.00277259	7.69842	0.00250658	2.36536			0.00277362	2.78167
0.00339989	11.6125	0.00289725	6.63511	0.00272756	5.98607			0.00277877	4.38393	0.00280023	5.03927	0.00282943	2.72568			0.00277852	1.53948	0.00277337	5.27334	0.00272517	2.55838			0.00277362	5.14409	0.00277774	7.31335	0.00285825	5.08219			0.00277594	5.7362	0.0027798	2.69199	0.0033127	9.34914			0.00278083	4.25793	0.00277671	7.71422	0.00251008	2.37151			0.00277749	2.7903
0.00340461	11.6299	0.00290155	6.64803	0.0027316	6.00019			0.00278315	4.39581	0.00280412	5.05115	0.00283363	2.73267			0.00278264	1.54677	0.00277774	5.28724	0.0027287	2.56598			0.00277749	5.15664	0.00278161	7.32658	0.00286222	5.09392			0.0027798	5.74876	0.00278392	2.69793	0.00331699	9.36522			0.0027847	4.26589	0.00278083	7.7307	0.00251333	2.37755			0.00278161	2.79882
0.00340965	11.6495	0.00290585	6.66215	0.0027359	6.0142			0.00278753	4.40635	0.00280775	5.06236	0.00283782	2.74111			0.0027865	1.55204	0.00278238	5.30035	0.00273249	2.57203			0.00278161	5.16852	0.00278547	7.33969	0.00286646	5.10503			0.00278392	5.76255	0.00278779	2.70914	0.00332159	9.38216			0.00278882	4.27643	0.0027847	7.74393	0.00251682	2.3837			0.00278573	2.80869
0.00341469	11.6677	0.00291014	6.67573	0.00273994	6.02832			0.00279165	4.41879	0.00281164	5.07425	0.00284255	2.75271			0.00279011	1.55596	0.00278676	5.3156	0.00273627	2.58027			0.00278573	5.18041	0.00278933	7.35292	0.0028707	5.11888			0.00278779	5.77376	0.00279191	2.71441	0.0033265	9.39982			0.00279294	4.28696	0.00278856	7.75772	0.00252008	2.39055			0.00279011	2.81799
0.00342004	11.6879	0.00291444	6.68854	0.00274398	6.04165			0.00279577	4.43	0.00281553	5.08546	0.00284701	2.76207			0.00279397	1.56325	0.00279114	5.33006	0.00274005	2.5871			0.00278985	5.19229	0.0027932	7.36671	0.00287521	5.13286			0.00279165	5.78766	0.00279577	2.72304	0.00333171	9.42021			0.00279706	4.30086	0.00279242	7.77352	0.00252357	2.3981			0.00279423	2.82987
0.0034254	11.7089	0.00291847	6.70014	0.00274802	6.05372			0.00279963	4.44065	0.00281969	5.09734	0.0028512	2.77143			0.00279783	1.5665	0.00279526	5.34329	0.00274384	2.59547			0.00279423	5.20608	0.00279732	7.37994	0.00287972	5.14609			0.00279551	5.79954	0.00279963	2.73156	0.00333692	9.43873			0.00280092	4.31331	0.00279629	7.7881	0.00252706	2.40634			0.0027986	2.83974
0.00343043	11.7291	0.00292249	6.71372	0.00275181	6.06784			0.0028035	4.45052	0.00282358	5.10922	0.00285566	2.77908			0.00280169	1.57177	0.00279912	5.35708	0.00274762	2.6023			0.0027986	5.21998	0.00280144	7.39384	0.00288449	5.15857			0.00279938	5.81198	0.0028035	2.73818	0.00334213	9.45983			0.00280504	4.32519	0.00280041	7.80323	0.00253102	2.41377			0.00280272	2.8523
0.00343547	11.7486	0.00292679	6.72598	0.00275535	6.07855			0.00280736	4.46106	0.00282773	5.12099	0.00285986	2.78844			0.00280581	1.57647	0.00280298	5.36896	0.00275166	2.60758			0.00280272	5.23309	0.00280556	7.40897	0.00288873	5.17329			0.00280324	5.82319	0.0028071	2.74614	0.00334734	9.48008			0.0028089	4.33505	0.00280427	7.81836	0.00253497	2.42341			0.00280684	2.86081
0.0034402	11.769	0.00293109	6.73813	0.00275939	6.09131			0.00281148	4.47092	0.00283162	5.13422	0.0028638	2.79543			0.00280993	1.58107	0.00280684	5.38152	0.00275595	2.61827			0.0028071	5.24565	0.00280993	7.42545	0.00289297	5.18714			0.0028071	5.83642	0.00281097	2.75398	0.00335225	9.50119			0.00281277	4.34761	0.00280813	7.83294	0.00253916	2.43084			0.00281097	2.87001
0.00344523	11.7864	0.00293538	6.75237	0.00276318	6.10395			0.0028156	4.48213	0.00283577	5.1461	0.00286773	2.80479			0.00281431	1.58701	0.00281097	5.39273	0.00276024	2.62652			0.00281097	5.25888	0.00281431	7.43924	0.00289694	5.19813			0.00281097	5.8483	0.00281509	2.76127	0.00335715	9.51899			0.00281663	4.35815	0.00281225	7.8474	0.00254289	2.43839			0.00281483	2.87931
0.00344996	11.808	0.00293941	6.76452	0.00276697	6.11739			0.00281972	4.49267	0.00283966	5.15866	0.00287167	2.81323			0.00281869	1.59295	0.00281483	5.40584	0.00276452	2.63566			0.00281509	5.27076	0.00281843	7.45314	0.00290092	5.21061			0.00281483	5.86153	0.00281921	2.76979	0.00336144	9.53837			0.00282024	4.36745	0.00281612	7.86197	0.00254684	2.44721			0.00281869	2.88716
0.003455	11.8255	0.00294344	6.77744	0.00277101	6.12878			0.00282358	4.50321	0.00284355	5.1692	0.00287561	2.81942			0.00282307	1.59946	0.00281895	5.41772	0.00276856	2.64468			0.00281895	5.28388	0.0028223	7.46895	0.00290463	5.22096			0.00281895	5.87465	0.00282333	2.77775	0.00336604	9.55359			0.0028241	4.37799	0.00281972	7.87576	0.00255033	2.45615			0.00282255	2.89714
0.00346003	11.8451	0.00294747	6.79101	0.0027748	6.14222			0.0028277	4.51374	0.00284718	5.18108	0.00287954	2.82958			0.00282719	1.60472	0.00282307	5.43028	0.0027726	2.65305			0.00282281	5.29509	0.00282642	7.48217	0.00290861	5.2327			0.00282333	5.88922	0.0028277	2.78627	0.00337033	9.57125			0.00282796	4.3892	0.00282358	7.89089	0.00255382	2.463			0.00282667	2.907
0.00346507	11.8645	0.00295122	6.80251	0.00277834	6.15486			0.00283157	4.52439	0.00285108	5.19162	0.00288348	2.83577			0.00283105	1.61067	0.00282719	5.44407	0.00277638	2.66065			0.00282693	5.3063	0.00283028	7.49529	0.00291258	5.24443			0.00282745	5.90234	0.00283183	2.7949	0.00337493	9.58647			0.00283234	4.40108	0.00282719	7.90412	0.00255755	2.46985			0.0028308	2.91687
0.00347011	11.8841	0.00295525	6.81412	0.00278213	6.16625			0.00283543	4.53358	0.00285497	5.2035	0.00288741	2.84579			0.00283492	1.61661	0.00283105	5.45595	0.00278016	2.66593			0.0028308	5.31952	0.0028344	7.51054	0.00291656	5.25616			0.00283183	5.91691	0.00283595	2.80275	0.00337984	9.60427			0.00283672	4.41229	0.00283105	7.91735	0.00256104	2.47798			0.00283466	2.92606
0.00347515	11.9037	0.00295928	6.82769	0.00278592	6.17695			0.00283929	4.54345	0.00285886	5.21662	0.00289161	2.85436			0.00283878	1.62132	0.00283492	5.46783	0.00278395	2.67276			0.00283492	5.33073	0.00283826	7.52365	0.00292053	5.26939			0.00283595	5.9307	0.00284007	2.81272	0.00338474	9.6228			0.0028411	4.42675	0.00283492	7.93316	0.00256476	2.48622			0.00283878	2.9366
0.00347987	11.9239	0.00296331	6.83798	0.0027897	6.19039			0.00284316	4.55208	0.00286301	5.22783	0.00289555	2.86214			0.00284264	1.62782	0.00283852	5.47972	0.00278773	2.6819			0.00283904	5.34262	0.00284238	7.53823	0.00292477	5.28112			0.00284007	5.94527	0.00284419	2.82057	0.00338965	9.64218			0.00284547	4.43931	0.00283904	7.94762	0.00256848	2.49365			0.00284264	2.94657
0.00348491	11.9414	0.00296734	6.8509	0.00279324	6.20178			0.00284702	4.56195	0.00286742	5.24173	0.00289974	2.86913			0.0028465	1.63309	0.00284238	5.49093	0.00279177	2.68873			0.0028429	5.35506	0.00284625	7.55201	0.00292901	5.2921			0.00284393	5.95704	0.00284831	2.82786	0.00339455	9.65998			0.00284985	4.44984	0.00284341	7.96477	0.00257221	2.50119			0.0028465	2.95509
0.00348963	11.9595	0.00297136	6.86305	0.00279703	6.21386			0.00285088	4.56912	0.00287157	5.25551	0.00290368	2.87915			0.00285037	1.63903	0.00284599	5.50348	0.00279555	2.69775			0.00284676	5.36694	0.00285037	7.56591	0.00293299	5.30608			0.00284805	5.97027	0.00285217	2.83638	0.00339946	9.68109			0.00285397	4.46307	0.00284805	7.98125	0.0025757	2.50944			0.00285037	2.96372
0.00349404	11.9784	0.00297566	6.87729	0.00280107	6.2273			0.002855	4.57506	0.00287598	5.26874	0.00290761	2.88693			0.00285449	1.64374	0.00284985	5.51402	0.00279959	2.70535			0.00285063	5.37882	0.00285423	7.57836	0.00293697	5.31781			0.00285191	5.9835	0.00285603	2.84434	0.00340406	9.69803			0.00285809	4.47428	0.00285243	7.99907	0.00257942	2.51687			0.00285423	2.97292
0.00349877	11.9952	0.00298022	6.89075	0.00280511	6.24131			0.00285887	4.57977	0.00288039	5.28253	0.00291155	2.89629			0.00285861	1.64956	0.00285372	5.5259	0.00280337	2.71449			0.00285449	5.38936	0.00285835	7.59293	0.00294068	5.32816			0.00285578	5.99594	0.0028599	2.8523	0.00340865	9.71655			0.00286196	4.48482	0.00285655	8.0169	0.00258291	2.52372			0.00285809	2.98211
0.00350349	12.014	0.00298479	6.90367	0.00280941	6.25543			0.00286324	4.58369	0.00288454	5.29643	0.00291549	2.90473			0.00286247	1.65551	0.00285784	5.53902	0.00280741	2.72055			0.00285809	5.40192	0.00286221	7.60605	0.00294439	5.33989			0.00285964	6.00984	0.00286402	2.86014	0.00341295	9.73263			0.00286582	4.49603	0.00286067	8.03203	0.0025864	2.53126			0.00286196	2.99007
0.00350821	12.0329	0.00298935	6.91911	0.0028137	6.27012			0.00286736	4.58896	0.00288869	5.30899	0.00291968	2.91329			0.00286633	1.66077	0.0028617	5.55292	0.00281094	2.72879			0.0028617	5.41178	0.00286608	7.62062	0.00294836	5.35375			0.00286376	6.02307	0.00286814	2.8681	0.00341755	9.75029			0.00286968	4.50522	0.00286453	8.04716	0.00258989	2.53881			0.00286608	3.00128
0.00351294	12.0504	0.00299365	6.93389	0.00281775	6.28413			0.00287149	4.59692	0.00289258	5.32143	0.00292388	2.92331			0.00287046	1.66739	0.00286608	5.56413	0.00281472	2.73639			0.00286556	5.42232	0.00286968	7.63373	0.0029526	5.36485			0.00286762	6.03484	0.00287226	2.87797	0.00342184	9.76638			0.00287355	4.51643	0.00286839	8.06174	0.00259315	2.54554			0.0028702	3.01181
0.00351797	12.07	0.00299795	6.94812	0.00282179	6.29894			0.00287561	4.60152	0.00289648	5.33264	0.00292808	2.92951			0.00287406	1.67198	0.00287046	5.57859	0.00281826	2.74167			0.00286942	5.43488	0.00287329	7.64494	0.00295658	5.37659			0.00287174	6.04807	0.00287638	2.88458	0.00342674	9.7849			0.00287741	4.5263	0.00287252	8.0762	0.00259664	2.55379			0.00287458	3.02168
0.00352333	12.0902	0.00300224	6.95973	0.00282583	6.31169			0.00287973	4.60746	0.00290011	5.34329	0.00293254	2.94045			0.00287767	1.67725	0.00287458	5.59249	0.00282179	2.7485			0.00287355	5.4481	0.00287689	7.65885	0.00296082	5.38981			0.00287561	6.0613	0.00288024	2.8931	0.00343165	9.8027			0.00288153	4.53818	0.00287664	8.09133	0.00260013	2.55924			0.0028787	3.03289
0.00352868	12.1125	0.00300627	6.97319	0.00282962	6.32365			0.00288359	4.61665	0.00290426	5.35842	0.00293674	2.95127			0.00288153	1.68129	0.00287895	5.60695	0.00282557	2.75532			0.00287767	5.45931	0.00288076	7.6714	0.00296533	5.40367			0.00287947	6.07441	0.0028841	2.90173	0.00343686	9.82381			0.00288539	4.55006	0.0028805	8.10658	0.00260362	2.56749			0.00288307	3.04275
0.00353372	12.1321	0.00301057	6.98677	0.00283341	6.33709			0.00288745	4.62517	0.00290815	5.36762	0.0029412	2.96063			0.00288513	1.68656	0.00288333	5.6222	0.00282935	2.7637			0.00288179	5.47377	0.00288488	7.68452	0.00296983	5.41615			0.00288333	6.08764	0.00288771	2.90891	0.00344238	9.84405			0.00288925	4.56127	0.00288462	8.12171	0.00260734	2.57492			0.00288719	3.05396
0.00353907	12.153	0.00301459	6.99892	0.00283745	6.34985			0.00289157	4.63515	0.00291204	5.38017	0.0029454	2.96985			0.002889	1.6925	0.00288745	5.63464	0.00283314	2.77052			0.00288591	5.48633	0.002889	7.69842	0.00297434	5.43012			0.00288694	6.0975	0.00289132	2.91552	0.00344759	9.86688			0.00289312	4.57047	0.00288874	8.13886	0.00261106	2.58316			0.00289106	3.06192
0.0035438	12.1733	0.00301862	7.0125	0.00284149	6.36317			0.00289569	4.64636	0.00291619	5.3934	0.00294959	2.97922			0.00289338	1.69777	0.00289157	5.64854	0.00283717	2.77954			0.00289028	5.50012	0.00289338	7.71422	0.00297858	5.44485			0.0028908	6.11073	0.00289518	2.92213	0.00345249	9.8854			0.00289698	4.58168	0.0028926	8.15198	0.00261502	2.59198			0.00289518	3.07179
0.00354883	12.1914	0.00302265	7.02476	0.00284553	6.37798			0.00289981	4.65824	0.00292034	5.40584	0.00295353	2.98779			0.0028975	1.70438	0.00289544	5.66042	0.00284146	2.78714			0.00289441	5.51267	0.00289775	7.73137	0.00298282	5.45808			0.00289441	6.12329	0.00289878	2.93077	0.0034574	9.90579			0.00290084	4.59356	0.00289647	8.1679	0.00261898	2.60162			0.00289904	3.08165
0.00355356	12.2096	0.00302668	7.03757	0.00284958	6.39073			0.00290368	4.67136	0.00292423	5.41907	0.00295773	2.99622			0.00290187	1.71156	0.0028993	5.67163	0.00284575	2.79783			0.00289878	5.52725	0.00290239	7.74651	0.00298706	5.46906			0.00289827	6.13573	0.00290265	2.93861	0.003462	9.92345			0.00290471	4.6041	0.00290059	8.18236	0.00262293	2.61044			0.0029029	3.08961
0.00355828	12.2285	0.00303097	7.04918	0.00285337	6.40406			0.00290754	4.68391	0.00292813	5.43095	0.00296166	3.00321			0.00290625	1.71817	0.00290316	5.68542	0.00285004	2.80607			0.0029029	5.54036	0.00290651	7.76231	0.00299104	5.48229			0.00290213	6.14829	0.00290651	2.94455	0.0034666	9.94039			0.00290857	4.61396	0.00290419	8.19749	0.00262666	2.61868			0.00290677	3.10015
0.003563	12.2473	0.003035	7.06209	0.00285741	6.41682			0.00291166	4.69445	0.00293202	5.44283	0.0029656	3.01178			0.00291037	1.72411	0.00290728	5.69865	0.00285433	2.81445			0.00290677	5.55292	0.00291089	7.77621	0.00299501	5.49402			0.00290625	6.16084	0.00291063	2.95375	0.00347089	9.95719			0.00291269	4.62584	0.0029078	8.21139	0.00263015	2.62681			0.00291063	3.10811
0.00356804	12.2654	0.00303903	7.07436	0.0028612	6.43026			0.00291552	4.70499	0.00293565	5.45472	0.0029698	3.02101			0.00291449	1.72938	0.00291115	5.71053	0.00285836	2.82282			0.00291089	5.56547	0.00291475	7.79135	0.00299899	5.5065			0.00291063	6.17463	0.00291475	2.96305	0.00347549	9.975			0.00291681	4.63773	0.0029114	8.22451	0.00263387	2.63436			0.00291449	3.11663
0.00357277	12.2843	0.00304279	7.08782	0.00286499	6.44427			0.00291939	4.71687	0.00293954	5.46593	0.00297373	3.028			0.00291861	1.73667	0.00291527	5.72297	0.00286215	2.83106			0.00291501	5.57736	0.00291861	7.80458	0.00300296	5.51748			0.00291501	6.18988	0.00291913	2.97224	0.00348039	9.99524			0.00292093	4.64961	0.00291527	8.23773	0.00263736	2.64318			0.00291861	3.12717
0.0035778	12.3039	0.00304655	7.09877	0.00286878	6.45634			0.00292325	4.72808	0.00294343	5.4777	0.00297793	3.03657			0.00292248	1.74126	0.00291913	5.73553	0.00286618	2.83944			0.00291887	5.5898	0.00292248	7.81713	0.0030072	5.52996			0.00291939	6.20501	0.00292351	2.98088	0.0034853	10.0129			0.00292505	4.66082	0.00291913	8.25287	0.00264085	2.65003			0.00292248	3.13703
0.00358253	12.3235	0.00305031	7.10972	0.00287256	6.46704			0.00292711	4.73862	0.00294732	5.49025	0.00298213	3.04672			0.00292608	1.74586	0.00292299	5.74741	0.00286997	2.84704			0.00292299	5.60303	0.00292608	7.83025	0.00301118	5.54244			0.00292351	6.22081	0.00292814	2.99074	0.00348989	10.0316			0.00292943	4.6727	0.00292325	8.26811	0.00264434	2.65758			0.00292634	3.14566
0.00358757	12.343	0.00305433	7.12264	0.00287635	6.48117			0.00293072	4.74983	0.00295147	5.50214	0.00298606	3.05212			0.00292994	1.75113	0.0029266	5.7593	0.00287375	2.85464			0.00292711	5.61491	0.0029302	7.84415	0.00301542	5.55567			0.00292788	6.23337	0.00293226	2.99926	0.0034948	10.0501			0.00293355	4.68458	0.00292737	8.28257	0.00264783	2.66512			0.00293046	3.15553
0.00359229	12.3618	0.00305836	7.13611	0.00288014	6.49187			0.00293458	4.75969	0.00295588	5.5166	0.00298974	3.06293			0.00293407	1.7564	0.0029302	5.77118	0.00287779	2.86211			0.00293098	5.62746	0.00293432	7.85928	0.00301993	5.5689			0.00293175	6.24783	0.00293638	3.00856	0.0034994	10.0688			0.00293767	4.69714	0.00293149	8.29838	0.00265155	2.67255			0.00293458	3.16483
0.0035967	12.38	0.00306239	7.14771	0.00288393	6.50657			0.00293819	4.77157	0.00296029	5.52983	0.00299367	3.06992			0.00293819	1.76234	0.00293407	5.78306	0.00288182	2.8728			0.00293484	5.63924	0.00293819	7.87318	0.00302417	5.5835			0.00293587	6.26173	0.00294025	3.01708	0.0035043	10.0873			0.00294153	4.70768	0.00293587	8.3162	0.00265504	2.68149			0.00293844	3.1747
0.00360142	12.3968	0.00306669	7.16063	0.00288797	6.52			0.00294205	4.78088	0.0029647	5.54496	0.00299735	3.07691			0.00294231	1.76895	0.00293767	5.79427	0.00288561	2.87885			0.0029387	5.65179	0.00294231	7.88697	0.00302814	5.59673			0.00293973	6.27418	0.00294437	3.02504	0.0035089	10.1058			0.0029454	4.71956	0.00294025	8.33268	0.00265877	2.68904			0.00294231	3.18389
0.00360614	12.4156	0.00307125	7.17607	0.00289227	6.53333			0.00294617	4.79198	0.00296911	5.55819	0.00300102	3.08469			0.00294643	1.77489	0.00294153	5.80548	0.00288964	2.88645			0.00294256	5.66367	0.00294617	7.9021	0.00303212	5.60771			0.00294359	6.28673	0.00294797	3.03356	0.0035135	10.1245			0.00294926	4.72942	0.00294437	8.34984	0.00266226	2.69786			0.00294591	3.19308
0.00361055	12.4331	0.00307581	7.19019	0.00289656	6.54814			0.00295029	4.80386	0.00297326	5.57265	0.00300495	3.09247			0.00295055	1.78218	0.0029454	5.81927	0.00289368	2.89624			0.00294643	5.67488	0.00295029	7.916	0.00303609	5.62094			0.00294771	6.29996	0.00295184	3.04152	0.00351779	10.1397			0.00295338	4.74131	0.00294874	8.36631	0.00266575	2.70541			0.00294978	3.20171
0.00361528	12.4513	0.00308038	7.20442	0.00290086	6.56351			0.00295467	4.81709	0.00297742	5.58655	0.00300889	3.10011			0.00295441	1.78745	0.00294952	5.83183	0.00289747	2.90384			0.00295003	5.68677	0.0029539	7.92856	0.0030398	5.63054			0.00295158	6.31251	0.0029557	3.04802	0.00352239	10.1565			0.0029575	4.75252	0.00295287	8.38212	0.00266924	2.71284			0.00295338	3.21023
0.00361968	12.4687	0.00308494	7.2192	0.0029049	6.57957			0.00295879	4.83032	0.00298105	5.59843	0.00301309	3.10947			0.00295827	1.79272	0.0029539	5.84629	0.00290125	2.91144			0.0029539	5.69932	0.00295776	7.941	0.00304404	5.64377			0.0029557	6.32697	0.00295982	3.05598	0.00352699	10.1769			0.00296162	4.76496	0.00295699	8.39793	0.0026725	2.72039			0.0029575	3.22077
0.00362472	12.4876	0.00308924	7.23267	0.00290894	6.59164			0.00296317	4.84276	0.00298494	5.60964	0.00301729	3.12029			0.00296214	1.79866	0.00295827	5.85951	0.00290503	2.91904			0.00295802	5.7112	0.00296136	7.95356	0.00304829	5.657			0.00295982	6.3402	0.00296368	3.06461	0.00353159	10.1937			0.00296574	4.77684	0.00296085	8.4125	0.00267599	2.72724			0.00296162	3.23075
0.00362976	12.5078	0.00309354	7.24756	0.00291248	6.6044			0.00296754	4.85464	0.00298883	5.62276	0.00302148	3.12886			0.002966	1.80258	0.00296265	5.87532	0.00290882	2.92728			0.00296214	5.72174	0.00296497	7.96869	0.00305253	5.67085			0.00296394	6.35399	0.0029678	3.07313	0.00353649	10.2106			0.00296986	4.78738	0.00296471	8.42831	0.00267924	2.73536			0.002966	3.24196
0.00363511	12.5274	0.00309783	7.26168	0.00291627	6.61784			0.00297167	4.86585	0.00299298	5.63397	0.00302594	3.13901			0.00296986	1.8092	0.00296677	5.88922	0.00291235	2.93411			0.00296626	5.7362	0.00296883	7.9799	0.00305703	5.68408			0.0029678	6.36722	0.00297167	3.08165	0.0035417	10.2309			0.00297373	4.79926	0.00296857	8.44153	0.00268273	2.74152			0.00297038	3.25317
0.00364047	12.5497	0.00310186	7.27526	0.00292006	6.62923			0.00297553	4.87841	0.00299687	5.64652	0.0030304	3.14982			0.00297373	1.81514	0.00297089	5.90234	0.00291613	2.94016			0.00297063	5.75134	0.0029727	7.9938	0.00306154	5.69731			0.00297167	6.37977	0.00297579	3.09029	0.00354691	10.252			0.00297733	4.81115	0.0029727	8.45734	0.00268646	2.75045			0.00297501	3.26505
0.00364582	12.572	0.00310589	7.28621	0.00292385	6.64062			0.00297939	4.88962	0.00300076	5.66042	0.00303487	3.15984			0.00297759	1.81973	0.00297501	5.91556	0.00291992	2.94776			0.00297476	5.76389	0.00297682	8.00826	0.00306604	5.71279			0.00297553	6.39154	0.00297965	3.09623	0.00355213	10.2739			0.00298119	4.82034	0.00297682	8.47247	0.00269041	2.75858			0.00297913	3.27559
0.00365086	12.5923	0.00311018	7.30033	0.00292764	6.65463			0.00298325	4.90015	0.00300466	5.67163	0.00303906	3.16841			0.00298171	1.82635	0.00297888	5.92868	0.00292395	2.95614			0.00297913	5.77779	0.00298119	8.02351	0.00307028	5.72589			0.00297913	6.40477	0.00298325	3.10609	0.00355734	10.2942			0.00298506	4.83155	0.00298068	8.48895	0.00269437	2.76891			0.00298325	3.2868
0.0036559	12.6126	0.00311448	7.31325	0.00293143	6.66738			0.00298737	4.91136	0.00300881	5.68284	0.003043	3.17843			0.00298583	1.83352	0.002983	5.94124	0.00292799	2.9667			0.00298325	5.79091	0.00298583	8.03999	0.00307399	5.73837			0.002983	6.41867	0.00298712	3.11405	0.00356224	10.3144			0.00298866	4.84153	0.0029848	8.50341	0.00269833	2.77704			0.00298737	3.29734
0.00366094	12.6328	0.00311851	7.32671	0.00293547	6.68139			0.0029915	4.92123	0.0030127	5.69798	0.00304693	3.18541			0.00299021	1.83946	0.00298712	5.95312	0.00293228	2.9743			0.00298737	5.80346	0.00299021	8.05512	0.00307771	5.75085			0.00298686	6.42921	0.00299098	3.1219	0.00356684	10.3331			0.00299253	4.85274	0.0029884	8.51731	0.00270205	2.78598			0.0029915	3.3072
0.00366597	12.6517	0.0031228	7.34095	0.00293926	6.69483			0.00299536	4.93244	0.00301659	5.70986	0.00305113	3.19478			0.00299433	1.8454	0.00299098	5.96769	0.00293631	2.98409			0.00299124	5.81535	0.00299433	8.0716	0.00308142	5.76121			0.00299047	6.443	0.00299484	3.12851	0.00357144	10.3525			0.00299639	4.86395	0.00299227	8.5311	0.00270577	2.7955			0.00299536	3.31707
0.0036707	12.6706	0.00312683	7.35376	0.0029433	6.70759			0.00299948	4.94499	0.00302048	5.72241	0.00305507	3.20335			0.00299871	1.85336	0.0029951	5.98215	0.0029406	2.99323			0.0029951	5.8279	0.00299871	8.08741	0.00308539	5.77219			0.00299459	6.4569	0.00299896	3.13838	0.00357634	10.3718			0.00300025	4.87314	0.00299587	8.54568	0.00270926	2.80305			0.00299922	3.32637
0.00367542	12.6901	0.00313113	7.36668	0.00294709	6.72023			0.0030036	4.95553	0.00302437	5.73362	0.00305927	3.21178			0.00300283	1.85998	0.00299922	5.99403	0.00294464	3.0016			0.00299896	5.84102	0.00300257	8.10064	0.00308937	5.78392			0.00299871	6.46934	0.00300308	3.14768	0.00358094	10.3897			0.00300437	4.88637	0.00299948	8.56081	0.00271299	2.81117			0.00300283	3.33691
0.00368046	12.7096	0.00313489	7.37894	0.00295088	6.73435			0.00300746	4.96741	0.00302826	5.74539	0.00306346	3.22035			0.00300669	1.86525	0.00300308	6.00715	0.00294867	3.00985			0.00300283	5.8529	0.00300643	8.1151	0.00309334	5.79565			0.00300308	6.48459	0.00300746	3.1562	0.00358585	10.4073			0.00300849	4.89758	0.00300334	8.57471	0.00271648	2.81802			0.00300695	3.34677
0.0036855	12.7292	0.00313892	7.39175	0.00295467	6.74643			0.00301158	4.97997	0.00303215	5.75862	0.00306766	3.22971			0.00301055	1.87119	0.0030072	6.02038	0.00295246	3.01745			0.00300669	5.86478	0.0030103	8.12832	0.00309732	5.80888			0.0030072	6.50039	0.00301158	3.16607	0.00359075	10.426			0.00301287	4.90935	0.0030072	8.5885	0.00271997	2.82696			0.00301081	3.35596
0.00369053	12.7481	0.00314267	7.40335	0.0029582	6.75782			0.00301545	4.98984	0.00303605	5.77118	0.0030716	3.23894			0.00301442	1.87646	0.00301107	6.03361	0.00295624	3.02427			0.00301081	5.87667	0.0030139	8.14211	0.00310156	5.82211			0.00301158	6.51295	0.00301596	3.17537	0.00359566	10.4462			0.00301725	4.9219	0.00301107	8.60363	0.00272369	2.83579			0.00301493	3.36717
0.00369526	12.7663	0.0031467	7.41496	0.00296199	6.77183			0.00301905	5.00172	0.00304046	5.78429	0.00307553	3.24593			0.00301828	1.8824	0.00301493	6.04482	0.00296028	3.03265			0.00301467	5.88978	0.00301776	8.15601	0.00310553	5.83533			0.0030157	6.52674	0.00302008	3.18523	0.00360056	10.4647			0.00302163	4.93648	0.00301519	8.61955	0.00272718	2.84333			0.00301879	3.37704
0.00369998	12.7865	0.00315046	7.42843	0.00296553	6.78322			0.00302291	5.01091	0.00304461	5.79752	0.00307947	3.25687			0.00302214	1.8889	0.00301879	6.05793	0.00296406	3.04102			0.00301879	5.90234	0.00302163	8.1679	0.00310978	5.84707			0.00302008	6.54187	0.00302446	3.19375	0.00360516	10.4834			0.00302575	4.94769	0.00301957	8.63603	0.0027309	2.85076			0.00302266	3.38769
0.00370471	12.8061	0.00315476	7.44134	0.00296932	6.79529			0.00302652	5.02145	0.00304902	5.81333	0.0030834	3.26531			0.003026	1.89428	0.00302266	6.07049	0.00296785	3.05004			0.00302266	5.91489	0.00302575	8.18303	0.00311375	5.86104			0.00302394	6.5551	0.00302832	3.20239	0.00360945	10.5002			0.00302987	4.9608	0.00302394	8.65116	0.00273463	2.8597			0.00302652	3.39688
0.00370943	12.8235	0.00315905	7.45426	0.00297311	6.80873			0.00303038	5.03199	0.00305343	5.82656	0.00308708	3.27151			0.00302987	1.90078	0.00302652	6.08237	0.00297188	3.05609			0.00302652	5.9261	0.00302987	8.19749	0.00311773	5.87203			0.00302781	6.569	0.00303193	3.21091	0.00361405	10.518			0.00303373	4.97134	0.00302832	8.66966	0.00273812	2.86853			0.00303038	3.40675
0.00371415	12.841	0.00316335	7.46839	0.00297715	6.82274			0.00303425	5.04319	0.00305784	5.84169	0.00309101	3.28087			0.00303399	1.90807	0.00303038	6.09425	0.00297567	3.06446			0.00303038	5.93933	0.00303399	8.21139	0.0031217	5.88525			0.00303193	6.58279	0.00303579	3.21752	0.00361834	10.5357			0.00303759	4.98188	0.00303244	8.68681	0.00274161	2.87607			0.00303425	3.41661
0.00371856	12.8584	0.00316765	7.48131	0.00298144	6.83754			0.00303837	5.05384	0.00306199	5.85559	0.00309521	3.28706			0.00303811	1.91199	0.0030345	6.10737	0.00297945	3.07284			0.00303425	5.9511	0.00303811	8.22787	0.00312541	5.89624			0.00303579	6.59467	0.00303965	3.22548	0.00362263	10.5526			0.00304146	4.99376	0.00303656	8.70262	0.0027451	2.88431			0.00303811	3.42659
0.0037236	12.8766	0.00317221	7.49674	0.00298574	6.85292			0.00304274	5.06696	0.00306614	5.86938	0.00309915	3.29708			0.00304197	1.91861	0.00303888	6.12194	0.00298349	3.08262			0.00303785	5.96231	0.00304197	8.24166	0.00312939	5.90946			0.00303991	6.60913	0.00304352	3.23467	0.00362662	10.5678			0.00304532	5.00564	0.00304043	8.71842	0.00274859	2.89105			0.00304223	3.43645
0.00372832	12.8975	0.00317651	7.51087	0.00299029	6.86761			0.00304686	5.07884	0.00307029	5.88193	0.00310334	3.30645			0.00304583	1.92589	0.00304326	6.13573	0.00298727	3.08945			0.00304146	5.97419	0.00304583	8.25556	0.00313336	5.92045			0.00304377	6.62236	0.00304764	3.24263	0.00363091	10.5855			0.00304944	5.01618	0.00304429	8.73288	0.00275208	2.89999			0.00304609	3.44699
0.00373305	12.9157	0.00318107	7.5251	0.00299458	6.88173			0.00305124	5.09274	0.00307418	5.89516	0.0031078	3.31726			0.0030497	1.93116	0.00304738	6.1503	0.0029908	3.09782			0.00304532	5.9854	0.00304944	8.26811	0.00313734	5.93367			0.00304764	6.63492	0.0030515	3.25182	0.00363551	10.6007			0.0030533	5.02739	0.00304815	8.74678	0.00275557	2.90823			0.00305021	3.4582
0.00373808	12.9345	0.00318537	7.54053	0.00299862	6.89779			0.00305562	5.10519	0.00307807	5.90828	0.00311227	3.3282			0.00305356	1.9371	0.00305176	6.16476	0.00299433	3.10465			0.00304944	5.99863	0.00305305	8.28123	0.00314185	5.94765			0.0030515	6.64803	0.00305562	3.26034	0.00364042	10.621			0.00305717	5.0386	0.00305227	8.76259	0.00275929	2.91496			0.00305459	3.46874
0.00374312	12.9549	0.00318966	7.55345	0.00300241	6.91123			0.00305974	5.11572	0.00308196	5.92016	0.00311673	3.33822			0.00305742	1.94237	0.00305562	6.17799	0.00299812	3.11289			0.00305356	6.01242	0.00305691	8.29311	0.00314635	5.96225			0.00305562	6.66126	0.00305974	3.26965	0.00364563	10.6405			0.00306129	5.05048	0.00305639	8.7784	0.00276301	2.9246			0.00305871	3.48062
0.00374847	12.9758	0.00319369	7.56758	0.00300645	6.92593			0.0030636	5.12895	0.00308611	5.93339	0.00312092	3.34837			0.00306129	1.94831	0.00305948	6.19111	0.0030019	3.12049			0.00305794	6.02699	0.00306103	8.30769	0.00315086	5.97623			0.00305948	6.67516	0.0030636	3.27884	0.00365084	10.6632			0.00306541	5.06236	0.00306051	8.7942	0.00276674	2.93342			0.00306283	3.49183
0.00375351	12.9968	0.00319799	7.57984	0.00301024	6.938			0.00306772	5.13949	0.00309027	5.94718	0.00312512	3.3576			0.00306515	1.95493	0.00306335	6.20366	0.00300568	3.12887			0.00306232	6.04011	0.00306515	8.32282	0.00315536	5.9917			0.00306309	6.68828	0.00306747	3.28803	0.00365636	10.6843			0.00306927	5.07357	0.00306463	8.81001	0.00277069	2.94364			0.00306695	3.50304
0.00375855	13.0184	0.00320202	7.59265	0.00301403	6.95075			0.00307159	5.15137	0.00309416	5.95906	0.00312906	3.36617			0.00306927	1.9621	0.00306721	6.21622	0.00300972	3.13788			0.00306669	6.05468	0.00306978	8.3393	0.00315987	6.00705			0.00306695	6.70083	0.00307133	3.29465	0.00366126	10.7047			0.00307313	5.08546	0.00306875	8.82716	0.00277465	2.95188			0.00307107	3.51358
0.00376359	13.0386	0.00320604	7.60688	0.00301807	6.96545			0.00307545	5.16124	0.00309831	5.97296	0.00313299	3.3754			0.00307365	1.96737	0.00307107	6.22877	0.00301401	3.14626			0.00307082	6.06914	0.00307416	8.35443	0.00316384	6.01879			0.00307056	6.71339	0.00307494	3.30193	0.00366617	10.7249			0.003077	5.09532	0.00307262	8.84106	0.00277837	2.9621			0.00307494	3.52277
0.00376863	13.0582	0.00321034	7.62035	0.00302186	6.97889			0.00307931	5.17379	0.00310194	5.98417	0.00313693	3.38397			0.00307803	1.97533	0.00307494	6.24189	0.00301855	3.15682			0.00307494	6.08237	0.00307828	8.36833	0.00316809	6.03276			0.00307442	6.72583	0.0030788	3.31112	0.00367107	10.7452			0.0030806	5.10653	0.00307648	8.85687	0.00278186	2.97104			0.0030788	3.5314
0.00377335	13.0763	0.00321437	7.63392	0.00302591	6.99164			0.00308343	5.18568	0.00310583	5.99796	0.00314086	3.39254			0.0030824	1.98262	0.0030788	6.25377	0.00302284	3.16596			0.00307906	6.09493	0.0030824	8.38672	0.00317206	6.04374			0.00307854	6.73839	0.00308266	3.31841	0.00367567	10.7654			0.00308446	5.1164	0.00308034	8.87133	0.00278559	2.97917			0.00308292	3.54261
0.00377839	13.0966	0.0032184	7.64553	0.00302995	7.00565			0.0030873	5.19689	0.00310946	6.00917	0.0031448	3.39953			0.00308678	1.99046	0.00308292	6.267	0.00302687	3.17511			0.00308292	6.10737	0.00308652	8.40129	0.00317604	6.05697			0.00308266	6.75229	0.00308652	3.3276	0.00368027	10.7823			0.00308858	5.12828	0.00308421	8.88523	0.00278908	2.98811			0.00308678	3.55315
0.00378343	13.1148	0.00322215	7.65965	0.00303374	7.01977			0.00309142	5.2081	0.00311309	6.02038	0.00314874	3.40875			0.00309065	1.9964	0.00308704	6.28012	0.00303091	3.18567			0.00308678	6.11925	0.00309039	8.41441	0.00318001	6.0702			0.00308678	6.76742	0.0030909	3.33758	0.00368517	10.8009			0.00309245	5.14084	0.00308807	8.90104	0.00279257	2.99554			0.00309116	3.56369
0.00378815	13.1336	0.00322618	7.67126	0.00303778	7.03173			0.00309528	5.21931	0.00311673	6.03226	0.00315293	3.41811			0.00309477	2.00167	0.00309116	6.29334	0.00303495	3.19404			0.00309039	6.13181	0.00309425	8.42898	0.00318425	6.08268			0.00309116	6.78121	0.00309528	3.34744	0.00369008	10.8202			0.00309657	5.15204	0.00309193	8.91426	0.00279629	3.00308			0.00309528	3.57423
0.00379319	13.1532	0.00322994	7.68352	0.00304132	7.04449			0.00309914	5.23052	0.00312062	6.04482	0.00315713	3.42813			0.00309837	2.00829	0.00309502	6.30724	0.00303873	3.20229			0.00309451	6.14436	0.00309811	8.44277	0.00318849	6.09741			0.00309554	6.7978	0.00309966	3.35596	0.00369529	10.8422			0.00310095	5.1646	0.0030958	8.93007	0.00279978	3.01132			0.00309914	3.58476
0.00379823	13.1741	0.00323397	7.69567	0.00304511	7.0593			0.00310301	5.24173	0.00312451	6.05726	0.00316107	3.4375			0.00310223	2.01423	0.00309889	6.32036	0.00304251	3.20911			0.00309863	6.15692	0.00310223	8.45734	0.00319273	6.10914			0.00309992	6.8136	0.00310404	3.36785	0.00370019	10.8625			0.00310507	5.17772	0.00309992	8.94453	0.00280327	3.01945			0.00310301	3.59665
0.00380295	13.1936	0.00323773	7.70925	0.00304864	7.07125			0.00310687	5.25226	0.00312866	6.07116	0.003165	3.44606			0.0031061	2.0195	0.00310275	6.33292	0.0030463	3.21903			0.00310275	6.16869	0.0031061	8.4718	0.00319671	6.12237			0.00310404	6.82739	0.00310816	3.37704	0.0037051	10.8811			0.00310944	5.19094	0.00310404	8.96101	0.00280676	3.02769			0.00310687	3.6046
0.00380767	13.2118	0.00324176	7.72085	0.00305243	7.08333			0.00311048	5.26347	0.00313281	6.08439	0.00316894	3.4545			0.00311022	2.02544	0.00310635	6.34345	0.00305033	3.22728			0.00310687	6.18326	0.00311022	8.48503	0.00320069	6.13697			0.0031079	6.84062	0.00311228	3.385	0.00370939	10.8996			0.00311382	5.20283	0.00310842	8.97816	0.00281025	3.03582			0.00311073	3.61581
0.00381208	13.2293	0.00324605	7.73432	0.00305622	7.09608			0.00311434	5.27267	0.00313722	6.09818	0.00317261	3.46307			0.00311408	2.03273	0.00310996	6.35668	0.00305437	3.23565			0.00311073	6.19514	0.00311434	8.49949	0.00320466	6.14945			0.00311176	6.85508	0.00311614	3.39419	0.00371399	10.9174			0.00311794	5.21594	0.00311279	8.99531	0.00281374	3.04546			0.0031146	3.62568
0.00381681	13.2481	0.00325035	7.7479	0.00306026	7.10952			0.0031182	5.28388	0.00314137	6.11331	0.00317655	3.47006			0.00311794	2.03867	0.00311382	6.36856	0.00305816	3.24479			0.0031146	6.20826	0.0031182	8.5153	0.00320864	6.16043			0.00311588	6.86831	0.00311975	3.40282	0.00371859	10.9342			0.00312181	5.22715	0.00311717	9.01314	0.00281746	3.05289			0.0031182	3.63297
0.00382121	13.2656	0.00325491	7.76399	0.0030643	7.12285			0.00312206	5.29643	0.00314578	6.12654	0.00318022	3.47863			0.00312206	2.04651	0.00311769	6.38168	0.00306219	3.25304			0.00311846	6.22081	0.00312232	8.52852	0.00321261	6.17366			0.00311975	6.88086	0.00312361	3.41011	0.00372288	10.952			0.00312541	5.23836	0.00312129	9.03029	0.00282096	3.06183			0.00312206	3.6435
0.00382562	13.2831	0.00325975	7.77943	0.00306835	7.13834			0.00312644	5.30764	0.00315019	6.14234	0.00318389	3.48707			0.00312618	2.05246	0.00312155	6.39356	0.00306598	3.26141			0.00312206	6.2327	0.00312618	8.54175	0.00321659	6.18539			0.00312387	6.89533	0.00312747	3.42065	0.00372748	10.969			0.00312928	5.2489	0.00312515	9.04542	0.00282468	3.06995			0.00312593	3.65337
0.00383035	13.3012	0.00326431	7.79421	0.00307264	7.15371			0.00313056	5.3221	0.00315434	6.15692	0.00318783	3.49564			0.00313056	2.06109	0.00312567	6.40679	0.00306976	3.26978			0.00312593	6.24324	0.00313005	8.55689	0.00322056	6.19862			0.00312773	6.90979	0.00313159	3.42782	0.00373208	10.9884			0.0031334	5.26078	0.00312902	9.05999	0.00282817	3.0782			0.00312979	3.66256
0.00383507	13.3194	0.00326888	7.80964	0.00307668	7.16715			0.0031352	5.33466	0.00315849	6.17071	0.00319203	3.505			0.00313468	2.06759	0.00312979	6.4226	0.00307354	3.27803			0.00312979	6.25512	0.00313365	8.57067	0.00322454	6.21035			0.00313185	6.92234	0.00313571	3.43645	0.00373698	11.006			0.00313726	5.27199	0.00313288	9.07446	0.00283143	3.08772			0.00313365	3.6731
0.00383979	13.3376	0.00327317	7.82388	0.00308098	7.18321			0.00313958	5.34721	0.00316265	6.18393	0.00319649	3.51581			0.00313855	2.07286	0.00313417	6.43706	0.00307707	3.28563			0.00313365	6.26767	0.00313726	8.58256	0.00322852	6.22358			0.00313571	6.93692	0.00313958	3.44497	0.00374189	11.0263			0.00314138	5.28253	0.00313649	9.08892	0.00283492	3.09526			0.00313777	3.68498
0.00384515	13.3577	0.00327747	7.83931	0.00308477	7.19654			0.0031437	5.361	0.0031668	6.19705	0.00320095	3.52583			0.00314215	2.07824	0.00313855	6.45096	0.00308086	3.29091			0.00313777	6.28146	0.00314112	8.59646	0.00323276	6.23605			0.00313983	6.95138	0.0031437	3.45484	0.00374649	11.0449			0.00314524	5.29509	0.00314061	9.10483	0.00283841	3.1042			0.00314215	3.69552
0.00385019	13.3781	0.0032815	7.85223	0.00308881	7.21066			0.00314782	5.37221	0.00317069	6.21095	0.00320541	3.53756			0.00314576	2.08541	0.00314292	6.46676	0.00308439	3.29928			0.00314215	6.29536	0.00314524	8.61092	0.00323726	6.25153			0.0031437	6.96393	0.00314756	3.46347	0.0037517	11.0669			0.00314911	5.30697	0.00314447	9.11862	0.0028419	3.11036			0.00314653	3.70807
0.00385554	13.4004	0.00328552	7.8657	0.00309285	7.22535			0.00315168	5.38409	0.00317484	6.22407	0.00320987	3.54679			0.00314962	2.09068	0.0031473	6.48123	0.00308817	3.3092			0.00314627	6.30982	0.00314936	8.62482	0.00324177	6.26538			0.0031473	6.97705	0.00315142	3.47199	0.00375691	11.0872			0.00315323	5.31952	0.00314859	9.13443	0.00284562	3.12127			0.00315091	3.71996
0.00386058	13.4207	0.00328982	7.87796	0.00309664	7.23811			0.00315554	5.3953	0.00317899	6.23729	0.00321433	3.55773			0.00315374	2.09797	0.00315117	6.49378	0.00309221	3.31744			0.00315091	6.32372	0.00315323	8.63995	0.00324627	6.27936			0.00315117	6.9896	0.00315529	3.48062	0.00376212	11.1074			0.00315709	5.33073	0.00315245	9.15024	0.00284958	3.13079			0.00315503	3.73117
0.00386593	13.4423	0.00329412	7.89209	0.00310043	7.25212			0.00315966	5.40651	0.00318288	6.25119	0.00321826	3.56855			0.00315812	2.10458	0.00315529	6.50768	0.00309625	3.32659			0.00315529	6.33953	0.0031576	8.65576	0.00325051	6.29408			0.00315503	7.00149	0.00315889	3.48914	0.00376733	11.1294			0.00316095	5.34262	0.00315657	9.16548	0.00285353	3.14031			0.00315915	3.7417
0.00387128	13.4639	0.00329814	7.90566	0.00310447	7.26488			0.00316353	5.41974	0.00318677	6.26431	0.0032222	3.57791			0.0031625	2.11377	0.00315915	6.5208	0.00310028	3.33573			0.00315915	6.35265	0.00316198	8.67291	0.00325476	6.30869			0.00315889	7.01404	0.00316275	3.4971	0.00377254	11.1505			0.00316456	5.35181	0.00316044	9.18129	0.00285749	3.15064			0.00316327	3.75359
0.00387632	13.4828	0.00330217	7.91978	0.00310826	7.27763			0.00316765	5.42893	0.00319066	6.27619	0.00322614	3.5841			0.00316687	2.11972	0.00316301	6.53403	0.00310482	3.34552			0.00316327	6.36587	0.00316662	8.68872	0.00325873	6.32117			0.00316275	7.02917	0.00316662	3.50495	0.00377714	11.1707			0.00316842	5.36369	0.0031643	9.19642	0.00286144	3.16016			0.00316713	3.76278
0.00388104	13.5038	0.0033062	7.9327	0.00311205	7.29301			0.00317177	5.44216	0.00319455	6.29009	0.00322981	3.59412			0.003171	2.12767	0.00316713	6.54781	0.00310886	3.35608			0.00316713	6.37776	0.00317074	8.7052	0.00326271	6.33365			0.00316662	7.0424	0.00317074	3.51492	0.00378174	11.1894			0.00317228	5.3749	0.00316816	9.21155	0.00286517	3.17038			0.003171	3.77399
0.00388608	13.5233	0.00331023	7.94551	0.00311609	7.30508			0.00317563	5.45404	0.00319845	6.30254	0.00323401	3.6019			0.00317512	2.13485	0.00317125	6.56037	0.00311315	3.366			0.003171	6.39154	0.00317486	8.7191	0.00326668	6.34687			0.00317074	7.05686	0.00317512	3.52479	0.00378634	11.2079			0.00317615	5.38678	0.00317177	9.22546	0.00286889	3.17932			0.00317486	3.78329
0.00389081	13.5407	0.00331425	7.95843	0.00311988	7.31852			0.00317975	5.46526	0.00320234	6.31509	0.00323794	3.61113			0.00317898	2.14146	0.00317537	6.5755	0.00311744	3.37502			0.0031746	6.40343	0.00317872	8.73557	0.00327092	6.35935			0.00317512	7.07009	0.00317924	3.53465	0.00379063	11.2257			0.00318027	5.39799	0.00317537	9.24059	0.00287238	3.18744			0.00317872	3.79316
0.00389553	13.561	0.00331828	7.97069	0.00312367	7.33128			0.00318361	5.47579	0.00320597	6.3263	0.0032424	3.62128			0.00318284	2.14808	0.00317924	6.59008	0.00312147	3.38494			0.00317846	6.41464	0.00318284	8.74936	0.0032749	6.37333			0.00317924	7.0859	0.00318361	3.54452	0.00379554	11.2425			0.00318439	5.41044	0.00317924	9.25382	0.00287587	3.19569			0.00318284	3.80437
0.00390057	13.5792	0.00332204	7.98296	0.00312746	7.34528			0.00318748	5.48835	0.00320986	6.33886	0.0032466	3.63209			0.00318645	2.15469	0.00318336	6.60196	0.00312526	3.39395			0.00318233	6.42719	0.0031867	8.76326	0.00327887	6.38656			0.00318336	7.10036	0.00318799	3.5545	0.00380013	11.2619			0.00318877	5.42299	0.0031831	9.26828	0.00287959	3.20451			0.0031867	3.81558
0.00390529	13.5981	0.00332607	7.99511	0.003131	7.35667			0.00319108	5.49889	0.00321401	6.35209	0.0032508	3.64224			0.00319031	2.15996	0.00318722	6.61575	0.00312904	3.40078			0.00318619	6.43975	0.00319083	8.77638	0.00328312	6.39829			0.00318773	7.11426	0.00319237	3.56694	0.00380473	11.2797			0.00319314	5.43689	0.00318696	9.28408	0.00288285	3.21345			0.00319083	3.82612
0.00391001	13.6176	0.00332983	8.00934	0.00313479	7.36943			0.00319495	5.5101	0.00321816	6.36587	0.003255	3.65068			0.00319417	2.16657	0.00319108	6.62763	0.00313282	3.41147			0.00319031	6.45286	0.00319495	8.79095	0.00328709	6.41152			0.00319186	7.12872	0.00319649	3.57557	0.00380933	11.3008			0.00319752	5.44945	0.00319108	9.29933	0.00288658	3.22088			0.00319469	3.838
0.00391505	13.6357	0.00333386	8.02149	0.00313832	7.38276			0.00319855	5.52131	0.00322257	6.38101	0.00325867	3.66083			0.00319829	2.17184	0.00319469	6.64209	0.00313661	3.41971			0.00319443	6.46609	0.00319907	8.80676	0.00329107	6.42475			0.00319598	7.14453	0.00320061	3.58476	0.00381424	11.3193			0.00320164	5.46324	0.00319546	9.31648	0.0028903	3.23052			0.00319881	3.84854
0.00391978	13.6553	0.00333788	8.03507	0.00314186	7.3962			0.00320241	5.53184	0.00322698	6.39558	0.00326234	3.66782			0.00320216	2.17969	0.00319855	6.65207	0.00314039	3.42809			0.00319829	6.47932	0.00320319	8.82256	0.00329504	6.43723			0.0032001	7.15843	0.00320447	3.59395	0.00381883	11.3371			0.00320576	5.47512	0.00319984	9.33352	0.00289379	3.24004			0.00320267	3.85907
0.0039245	13.6742	0.00334218	8.04799	0.0031459	7.40963			0.00320628	5.54373	0.00323139	6.41139	0.00326602	3.67705			0.00320628	2.1863	0.00320216	6.66328	0.00314443	3.43646			0.00320241	6.4912	0.00320705	8.83646	0.00329902	6.44971			0.00320422	7.17289	0.00320859	3.60393	0.00382343	11.3556			0.00320963	5.487	0.00320422	9.35134	0.00289728	3.24828			0.00320628	3.86961
0.00392954	13.6937	0.00334674	8.06343	0.00314994	7.42296			0.0032104	5.55494	0.00323554	6.42652	0.00326995	3.68325			0.0032104	2.19426	0.00320602	6.67774	0.00314821	3.44548			0.00320602	6.50499	0.00321066	8.85093	0.00330273	6.46293			0.00320808	7.18612	0.00321246	3.61245	0.00382772	11.3752			0.00321349	5.49889	0.00320859	9.36917	0.002901	3.25571			0.00321014	3.8788
0.00393426	13.7126	0.00335131	8.07821	0.00315424	7.4397			0.00321452	5.56738	0.00323969	6.43975	0.00327389	3.6934			0.00321452	2.20144	0.00320988	6.69097	0.003152	3.45385			0.00320988	6.51687	0.00321452	8.86415	0.00330644	6.47392			0.00321194	7.20125	0.00321632	3.62176	0.00383202	11.392			0.00321735	5.5101	0.00321272	9.38699	0.00290449	3.26604			0.003214	3.89001
0.0039393	13.7314	0.00335587	8.09364	0.00315879	7.45383			0.0032189	5.58061	0.00324384	6.45354	0.00327782	3.70197			0.00321838	2.20805	0.003214	6.70543	0.00315578	3.46222			0.00321349	6.52876	0.00321812	8.8766	0.00331041	6.4864			0.00321606	7.21448	0.00322044	3.63095	0.00383661	11.4098			0.00322147	5.52254	0.00321684	9.4028	0.00290775	3.27417			0.00321787	3.89999
0.00394402	13.751	0.00336017	8.10908	0.00316308	7.46989			0.00322302	5.59316	0.00324774	6.46676	0.00328202	3.71199			0.00322224	2.21467	0.00321812	6.71989	0.00315956	3.47124			0.00321735	6.54131	0.00322173	8.88983	0.00331439	6.49888			0.00321993	7.22703	0.00322456	3.64014	0.00384091	11.4259			0.00322533	5.53375	0.0032207	9.41793	0.00291124	3.28241			0.00322199	3.91176
0.00394938	13.7712	0.00336473	8.12463	0.00316712	7.48526			0.00322739	5.60628	0.00325163	6.47932	0.00328648	3.7228			0.00322585	2.21993	0.0032225	6.73446	0.00316335	3.47884			0.00322121	6.55375	0.00322533	8.90171	0.00331837	6.51135			0.00322405	7.24082	0.00322868	3.64877	0.00384581	11.4461			0.0032292	5.54563	0.00322482	9.43318	0.00291473	3.29123			0.00322611	3.92297
0.00395441	13.7929	0.0033693	8.13875	0.00317116	7.50075			0.00323152	5.61951	0.00325552	6.49244	0.00329094	3.73374			0.00322971	2.2252	0.00322688	6.74892	0.00316688	3.48876			0.00322533	6.56564	0.00322894	8.9155	0.00332261	6.52533			0.00322791	7.25472	0.00323255	3.65796	0.00385041	11.4663			0.00323306	5.55684	0.00322868	9.44966	0.00291822	3.30017			0.00323023	3.93553
0.00395945	13.8131	0.0033736	8.15287	0.00317521	7.51408			0.00323589	5.63139	0.00325915	6.50365	0.00329566	3.74614			0.00323332	2.23249	0.00323126	6.76473	0.00317066	3.49558			0.00322946	6.58021	0.00323255	8.92872	0.00332711	6.53993			0.00323152	7.26784	0.00323641	3.66716	0.00385562	11.4857			0.00323692	5.56872	0.00323255	9.46412	0.00292194	3.3083			0.00323461	3.94674
0.00396449	13.8327	0.00337762	8.16776	0.003179	7.52752			0.00324001	5.6445	0.0032633	6.5162	0.00329986	3.75616			0.00323744	2.23843	0.00323538	6.7793	0.00317445	3.50305			0.00323409	6.59467	0.00323641	8.94386	0.00333162	6.55391			0.00323538	7.28107	0.00323976	3.67512	0.00386083	11.5068			0.00324104	5.57993	0.00323667	9.4806	0.00292567	3.31852			0.00323898	3.95929
0.00396953	13.8523	0.00338165	8.18123	0.00318278	7.54153			0.00324388	5.65571	0.00326719	6.53133	0.00330406	3.76631			0.00324156	2.24561	0.0032395	6.79444	0.00317823	3.5122			0.00323847	6.60981	0.00324079	8.95709	0.00333612	6.56926			0.00323898	7.29418	0.00324336	3.68308	0.00386604	11.5279			0.00324491	5.59249	0.00324079	9.4964	0.00292962	3.32885			0.0032431	3.97117
0.00397425	13.8725	0.00338568	8.19481	0.00318657	7.55496			0.00324774	5.66894	0.00327108	6.54456	0.00330826	3.77554			0.00324594	2.25424	0.00324362	6.80699	0.00318227	3.52134			0.00324259	6.62561	0.00324491	8.97424	0.00334063	6.58623			0.00324285	7.30741	0.00324722	3.69159	0.00387095	11.5508			0.00324877	5.60437	0.00324465	9.51154	0.00293335	3.33837			0.00324722	3.98238
0.00397898	13.8914	0.00338997	8.20827	0.00319036	7.56772			0.00325186	5.67881	0.00327524	6.55712	0.00331193	3.7849			0.00325006	2.26152	0.00324748	6.82078	0.00318656	3.53113			0.00324697	6.63951	0.00324954	8.99004	0.00334487	6.59871			0.00324671	7.31929	0.00325083	3.69955	0.00387616	11.5702			0.00325263	5.61558	0.00324877	9.52936	0.00293707	3.34859			0.00325109	3.99292
0.0039837	13.9103	0.003394	8.22053	0.00319441	7.58173			0.00325572	5.69136	0.00327913	6.57158	0.00331587	3.79347			0.00325444	2.2687	0.00325135	6.83333	0.00319084	3.5417			0.00325083	6.6533	0.00325392	9.00652	0.00334885	6.61256			0.00325057	7.33375	0.00325469	3.70875	0.00388076	11.5904			0.0032565	5.62746	0.00325263	9.54393	0.00294079	3.35822			0.00325495	4.00346
0.00398842	13.9284	0.00339803	8.23466	0.00319845	7.59654			0.00325959	5.7019	0.00328302	6.58346	0.0033198	3.8019			0.00325881	2.27733	0.00325521	6.84724	0.00319513	3.55316			0.00325469	6.66586	0.00325804	9.02233	0.00335282	6.62504			0.00325444	7.34698	0.00325856	3.71861	0.00388536	11.6091			0.00326036	5.638	0.0032565	9.55772	0.00294452	3.36774			0.00325881	4.014
0.00399315	13.9466	0.00340206	8.24823	0.00320224	7.60986			0.00326371	5.71446	0.00328691	6.59736	0.00332348	3.81047			0.00326293	2.28518	0.00325907	6.86035	0.00319917	3.56372			0.00325856	6.67841	0.00326216	9.03813	0.00335706	6.63827			0.00325856	7.36077	0.00326242	3.72724	0.00388996	11.6267			0.00326448	5.64989	0.00326036	9.5742	0.00294801	3.37587			0.00326268	4.02319
0.00399787	13.9661	0.00340609	8.2605	0.00320628	7.62398			0.00326757	5.72634	0.00329054	6.61115	0.00332767	3.82049			0.00326705	2.29246	0.00326319	6.87492	0.0032032	3.57209			0.00326242	6.69029	0.00326628	9.05338	0.00336104	6.65225			0.00326293	7.37534	0.0032668	3.73711	0.00389455	11.6463			0.0032686	5.663	0.00326396	9.5881	0.0029515	3.38481			0.00326654	4.0344
0.00400291	13.9842	0.00340984	8.27462	0.00321007	7.63731			0.00327169	5.73822	0.00329417	6.62236	0.00333161	3.83065			0.00327118	2.29975	0.00326705	6.88737	0.00320724	3.58266			0.00326628	6.70341	0.00327015	9.06784	0.00336528	6.66398			0.00326705	7.39115	0.00327092	3.7463	0.00389946	11.6656			0.00327272	5.67623	0.00326783	9.60189	0.00295499	3.39433			0.00327066	4.04505
0.00400763	14.0038	0.00341387	8.28622	0.0032136	7.65075			0.0032753	5.75066	0.00329806	6.63424	0.00333554	3.83842			0.00327504	2.30569	0.00327092	6.90059	0.00321102	3.59026			0.00327015	6.71529	0.00327427	9.08241	0.00336925	6.67721			0.00327143	7.40561	0.0032753	3.75886	0.00390436	11.6842			0.0032771	5.68744	0.00327169	9.6177	0.00295871	3.40397			0.00327452	4.05749
0.00401267	14.0247	0.00341763	8.29903	0.00321739	7.66351			0.00327916	5.76131	0.00330196	6.64747	0.00333974	3.84924			0.0032789	2.31354	0.00327504	6.9145	0.00321481	3.59927			0.00327401	6.72785	0.00327839	9.0962	0.0033735	6.69193			0.00327555	7.42209	0.00327967	3.76738	0.00390927	11.707			0.00328148	5.70123	0.00327555	9.6316	0.00296267	3.41349			0.00327864	4.0668
0.00401739	14.0429	0.00342166	8.31195	0.00322118	7.67626			0.00328302	5.77185	0.00330611	6.66193	0.00334394	3.8586			0.00328276	2.31948	0.00327864	6.92761	0.00321884	3.60842			0.00327813	6.74108	0.00328251	9.11201	0.00337774	6.70579			0.00327967	7.43532	0.00328405	3.77993	0.00391417	11.7272			0.0032856	5.71446	0.00327967	9.64808	0.00296639	3.4237			0.00328276	4.07801
0.00402243	14.0625	0.00342569	8.32553	0.00322523	7.69027			0.00328688	5.78373	0.00331052	6.67639	0.00334788	3.86782			0.00328663	2.32609	0.00328251	6.94084	0.00322288	3.61602			0.00328251	6.75554	0.00328663	9.12916	0.00338198	6.71902			0.00328379	7.44989	0.00328817	3.78856	0.00391877	11.745			0.00328998	5.72768	0.00328405	9.66523	0.00296988	3.43334			0.00328663	4.08922
0.00402747	14.0807	0.00342971	8.33965	0.00322927	7.70439			0.00329049	5.7955	0.00331493	6.69097	0.00335155	3.8756			0.00329075	2.33461	0.00328611	6.95272	0.00322667	3.62581			0.00328663	6.76876	0.00329075	9.14373	0.00338595	6.73224			0.00328766	7.46368	0.00329204	3.79775	0.00392368	11.7653			0.0032941	5.7408	0.00328817	9.68171	0.0029736	3.44286			0.00329049	4.09908
0.00403188	14.1008	0.00343401	8.35191	0.00323331	7.71977			0.00329435	5.80671	0.00331934	6.70677	0.00335522	3.88417			0.00329461	2.34123	0.00328972	6.9646	0.0032307	3.63495			0.00329075	6.78323	0.00329461	9.15819	0.00338993	6.74547			0.00329178	7.47814	0.0032959	3.80762	0.00392797	11.7838			0.00329796	5.75403	0.00329255	9.69953	0.00297709	3.45238			0.0032941	4.10895
0.0040366	14.119	0.00343858	8.36866	0.0032376	7.73583			0.00329847	5.81669	0.00332375	6.72258	0.00335916	3.89419			0.00329873	2.34784	0.00329358	6.97839	0.00323449	3.64397			0.00329461	6.79578	0.00329847	9.17075	0.00339364	6.75645			0.0032959	7.49204	0.00330002	3.81681	0.00393257	11.8025			0.00330182	5.76456	0.00329667	9.71668	0.00298035	3.45923			0.00329796	4.12016
0.00404101	14.1372	0.00344314	8.38279	0.0032419	7.74995			0.00330259	5.82981	0.0033279	6.73771	0.00336309	3.90276			0.00330259	2.35513	0.00329744	6.99162	0.00323827	3.65234			0.00329847	6.80901	0.00330234	9.18588	0.00339735	6.76893			0.00330002	7.5065	0.00330414	3.82612	0.00393686	11.8201			0.00330594	5.77712	0.00330079	9.73316	0.00298384	3.46817			0.00330182	4.13002
0.00404573	14.1546	0.00344744	8.39888	0.00324594	7.76601			0.00330671	5.84236	0.00333205	6.75094	0.00336729	3.91212			0.00330646	2.36365	0.00330156	7.00406	0.00324231	3.6629			0.00330234	6.82145	0.00330594	9.19967	0.00340106	6.78066			0.00330388	7.51973	0.00330826	3.83733	0.00394146	11.8371			0.00330981	5.78766	0.00330491	9.74964	0.00298733	3.47699			0.00330568	4.14
0.00405046	14.1728	0.003452	8.41432	0.00324998	7.7807			0.00331109	5.85682	0.00333594	6.7654	0.00337149	3.92373			0.00331032	2.36959	0.00330594	7.01931	0.00324609	3.66973			0.0033062	6.83401	0.00330981	9.21357	0.00340504	6.7924			0.003308	7.53486	0.00331238	3.84652	0.00394606	11.8556			0.00331393	5.80021	0.00330878	9.76545	0.00299059	3.48581			0.00330981	4.15121
0.00405518	14.191	0.0034563	8.42921	0.00325377	7.79346			0.00331547	5.87005	0.00333983	6.77796	0.00337569	3.93375			0.00331418	2.37553	0.00331032	7.03377	0.00324987	3.67888			0.00331006	6.84724	0.00331367	9.22736	0.00340928	6.80712			0.00331187	7.54876	0.0033165	3.85638	0.00395066	11.8743			0.00331779	5.81266	0.0033129	9.78125	0.00299408	3.49336			0.00331393	4.16231
0.00406053	14.2106	0.00346059	8.44399	0.00325781	7.80884			0.00331959	5.88328	0.00334346	6.79186	0.00338041	3.94535			0.00331805	2.38147	0.0033147	7.05092	0.00325366	3.68789			0.00331418	6.86035	0.00331753	9.23992	0.00341352	6.8211			0.00331599	7.56255	0.00332036	3.86636	0.00395556	11.8954			0.00332191	5.82454	0.00331676	9.79706	0.00299757	3.50358			0.00331805	4.17553
0.00406589	14.2336	0.00346462	8.45746	0.0032616	7.82159			0.00332345	5.89516	0.00334761	6.80307	0.00338461	3.95629			0.00332191	2.38943	0.00331908	7.06606	0.00325744	3.69704			0.0033183	6.87425	0.00332165	9.25572	0.00341776	6.83508			0.00331985	7.57511	0.00332423	3.87488	0.00396077	11.9156			0.00332577	5.83575	0.00332062	9.81354	0.00300106	3.51252			0.00332242	4.18809
0.00407124	14.2532	0.00346892	8.47103	0.00326539	7.8356			0.00332732	5.9057	0.00335151	6.81686	0.00338907	3.96631			0.00332577	2.39593	0.0033232	7.0813	0.00326122	3.70618			0.00332268	6.88871	0.00332577	9.2703	0.003422	6.84893			0.00332371	7.59024	0.00332809	3.88407	0.00396568	11.9384			0.00332964	5.8483	0.00332474	9.82811	0.00300478	3.52273			0.0033268	4.19997
0.00407659	14.2762	0.00347295	8.4845	0.00326893	7.84836			0.00333144	5.91814	0.00335566	6.83132	0.00339327	3.97791			0.00332964	2.40255	0.00332732	7.09442	0.00326551	3.71597			0.00332706	6.90385	0.00332989	9.28543	0.00342677	6.8644			0.00332758	7.60481	0.0033317	3.8927	0.00397089	11.9595			0.0033335	5.85884	0.0033286	9.84459	0.00300874	3.53365			0.00333092	4.21185
0.00408195	14.2978	0.00347724	8.49807	0.00327272	7.86316			0.0033353	5.92935	0.00335981	6.84454	0.0033972	3.98806			0.00333376	2.40983	0.00333118	7.10966	0.00326955	3.72589			0.00333144	6.91842	0.00333401	9.30124	0.00343128	6.87838			0.00333144	7.61602	0.00333556	3.90122	0.0039761	11.9798			0.00333736	5.8714	0.00333273	9.85972	0.0030127	3.54259			0.00333504	4.22363
0.0040873	14.3189	0.00348154	8.51285	0.00327651	7.87387			0.00333942	5.94191	0.00336396	6.86035	0.0034014	3.99663			0.00333813	2.41903	0.00333504	7.12345	0.00327384	3.73723			0.00333556	6.93288	0.00333839	9.31839	0.00343552	6.89373			0.0033353	7.63116	0.00333916	3.90851	0.003981	12.0018			0.00334097	5.88261	0.00333659	9.87486	0.00301642	3.55477			0.00333916	4.23618
0.00409202	14.3391	0.00348583	8.52577	0.00328055	7.88856			0.00334354	5.95446	0.00336785	6.87358	0.00340534	4.00665			0.00334251	2.42631	0.00333916	7.13601	0.00327813	3.74779			0.00333942	6.94611	0.00334277	9.33419	0.00343976	6.90846			0.00333942	7.64494	0.00334328	3.91905	0.0039856	12.022			0.00334457	5.89314	0.00334045	9.8901	0.00302037	3.56511			0.00334303	4.24672
0.00409675	14.3579	0.00348986	8.54055	0.00328434	7.90268			0.00334766	5.96702	0.00337174	6.88737	0.00340927	4.01746			0.00334689	2.43427	0.00334303	7.14856	0.00328216	3.75771			0.00334328	6.95866	0.00334715	9.35134	0.00344373	6.92168			0.00334328	7.65952	0.00334715	3.92891	0.00399051	12.0397			0.00334844	5.9057	0.00334406	9.90591	0.0030241	3.57463			0.00334689	4.25726
0.00410147	14.3781	0.00349389	8.55479	0.00328838	7.91738			0.00335178	5.98081	0.00337563	6.89992	0.00341294	4.02524			0.00335101	2.44414	0.00334689	7.16437	0.0032862	3.76827			0.00334715	6.96987	0.00335127	9.36782	0.00344771	6.93629			0.00334766	7.67331	0.00335127	3.93889	0.00399511	12.0592			0.0033523	5.91758	0.00334792	9.92037	0.00302782	3.58554			0.00335075	4.26914
0.00410619	14.395	0.00349792	8.56957	0.00329242	7.93139			0.00335565	5.99202	0.00337926	6.91248	0.00341714	4.03302			0.00335513	2.4494	0.00335101	7.17748	0.00328998	3.77664			0.00335075	6.98366	0.00335539	9.3824	0.00345168	6.94876			0.00335178	7.68855	0.00335539	3.94875	0.00399971	12.0794			0.00335616	5.92868	0.00335153	9.93427	0.00303131	3.59448			0.00335487	4.27968
0.00411092	14.4137	0.00350194	8.58183	0.00329621	7.94619			0.00335977	6.00457	0.0033829	6.92503	0.00342108	4.04383			0.00335899	2.45725	0.00335513	7.19206	0.00329351	3.78488			0.00335462	6.99622	0.00335925	9.39686	0.00345592	6.9605			0.00335616	7.70369	0.00335977	3.95929	0.0040043	12.0964			0.00336028	5.94124	0.00335513	9.9494	0.0030348	3.60261			0.00335874	4.29033
0.00411564	14.4319	0.00350597	8.5953	0.0033	7.95895			0.00336363	6.01578	0.00338679	6.93882	0.00342554	4.05478			0.00336286	2.46454	0.00335899	7.20585	0.0032973	3.79326			0.00335874	7.00944	0.00336311	9.41132	0.0034599	6.97447			0.00336028	7.71815	0.00336414	3.9705	0.0040089	12.1175			0.00336466	5.95514	0.00335899	9.96319	0.00303829	3.61282			0.0033626	4.3021
0.00412068	14.4501	0.00350973	8.60821	0.00330354	7.97227			0.00336749	6.02699	0.00339094	6.9507	0.00342974	4.064			0.00336672	2.47182	0.00336286	7.21907	0.00330108	3.80086			0.0033626	7.02189	0.00336672	9.42455	0.00346388	6.9892			0.00336414	7.73272	0.00336852	3.98171	0.0040135	12.1369			0.00336878	5.96825	0.00336286	9.97911	0.00304178	3.62107			0.00336646	4.3114
0.0041254	14.4711	0.00351376	8.62168	0.00330733	7.98571			0.00337136	6.04011	0.00339509	6.96584	0.00343393	4.0764			0.00337058	2.47844	0.00336672	7.23286	0.00330487	3.81065			0.00336646	7.03579	0.00337058	9.43777	0.00346812	7.00168			0.00336827	7.74651	0.0033729	3.99292	0.00401841	12.1562			0.00337316	5.98148	0.00336698	9.99559	0.00304551	3.62989			0.00337058	4.32452
0.00413012	14.49	0.00351779	8.6346	0.00331086	7.99847			0.00337496	6.05076	0.0033995	6.98108	0.00343813	4.08655			0.00337445	2.48438	0.00337058	7.24474	0.0033089	3.82056			0.00337058	7.0489	0.0033747	9.45156	0.00347209	7.01416			0.00337213	7.76041	0.00337702	4.00279	0.004023	12.1765			0.00337728	5.99538	0.00337136	10.0121	0.003049	3.63883			0.00337445	4.33382
0.00413485	14.508	0.00352208	8.64807	0.00331465	8.01054			0.00337882	6.06197	0.00340391	6.99689	0.00344207	4.09657			0.00337857	2.49223	0.00337419	7.25932	0.00331269	3.83035			0.00337445	7.06146	0.00337857	9.46681	0.00347607	7.02814			0.00337599	7.77554	0.00338088	4.01332	0.0040276	12.1952			0.00338166	6.00782	0.00337599	10.0305	0.00305249	3.64905			0.00337831	4.34503
0.00413957	14.5262	0.00352665	8.66416	0.0033187	8.02455			0.00338294	6.07441	0.00340832	7.01337	0.00344574	4.10672			0.00338269	2.50019	0.00337831	7.27176	0.00331672	3.83873			0.00337831	7.07469	0.00338243	9.48261	0.00348004	7.04199			0.00337985	7.7881	0.00338475	4.02128	0.0040322	12.2137			0.00338578	6.02105	0.00338037	10.0483	0.00305621	3.65926			0.00338217	4.35557
0.00414429	14.5444	0.00353121	8.67839	0.00332274	8.03993			0.00338706	6.08629	0.00341273	7.0285	0.00344968	4.11595			0.00338655	2.50803	0.00338217	7.28701	0.00332076	3.84929			0.00338217	7.08724	0.00338629	9.49506	0.00348402	7.05372			0.00338372	7.80256	0.00338835	4.02913	0.0040368	12.2315			0.00338964	6.03428	0.00338449	10.0674	0.0030597	3.6689			0.00338603	4.36611
0.00414902	14.5632	0.00353578	8.69383	0.00332703	8.05405			0.00339119	6.10087	0.00341688	7.04307	0.00345361	4.1261			0.00339067	2.51532	0.00338629	7.3008	0.00332454	3.85843			0.00338603	7.10036	0.00339016	9.5103	0.00348773	7.06545			0.00338784	7.81646	0.00339222	4.03843	0.0040414	12.2517			0.00339376	6.04414	0.00338887	10.0846	0.00306342	3.67703			0.0033899	4.37799
0.00415374	14.5814	0.00354034	8.71058	0.00333158	8.07148			0.00339556	6.11264	0.00342077	7.05754	0.00345781	4.13467			0.00339453	2.52395	0.00339067	7.31268	0.00332833	3.86681			0.00338964	7.11291	0.00339402	9.52409	0.00349144	7.07868			0.0033917	7.8289	0.00339608	4.0483	0.004046	12.2685			0.00339788	6.05726	0.00339299	10.1023	0.00306691	3.68794			0.00339402	4.3892
0.00415846	14.601	0.00354464	8.72602	0.00333587	8.08822			0.00339994	6.12654	0.00342466	7.07076	0.00346201	4.14548			0.00339814	2.53113	0.00339505	7.32983	0.00333186	3.8766			0.0033935	7.1248	0.00339762	9.53799	0.00349542	7.09191			0.00339582	7.84482	0.0034002	4.05749	0.00405029	12.2881			0.00340174	6.06982	0.00339685	10.1176	0.00307017	3.69618			0.00339814	4.39974
0.0041635	14.6212	0.00354893	8.7408	0.00334017	8.10291			0.00340406	6.13977	0.00342856	7.08455	0.00346647	4.15629			0.003402	2.53639	0.00339917	7.34429	0.00333564	3.88638			0.00339762	7.13926	0.00340149	9.55178	0.00349939	7.10364			0.00339994	7.85861	0.00340406	4.0668	0.00405489	12.3074			0.00340586	6.08237	0.00340071	10.1327	0.00307366	3.70373			0.00340226	4.41162
0.00416886	14.6408	0.00355296	8.75437	0.00334421	8.11897			0.00340818	6.15288	0.00343245	7.09644	0.00347093	4.1679			0.00340561	2.54234	0.00340355	7.35954	0.00333917	3.89257			0.00340174	7.15316	0.00340509	9.56568	0.0035039	7.11836			0.0034038	7.87251	0.00340793	4.07599	0.0040601	12.3277			0.00340973	6.09493	0.00340458	10.1485	0.00307715	3.71464			0.00340638	4.42417
0.00417389	14.6617	0.00355699	8.76718	0.0033485	8.13571			0.00341205	6.16544	0.00343608	7.11022	0.00347539	4.17884			0.00340947	2.55097	0.00340767	7.37467	0.00334296	3.90236			0.00340586	7.16627	0.00340896	9.5788	0.0035084	7.13234			0.00340767	7.88697	0.00341205	4.08653	0.004065	12.3479			0.00341385	6.10804	0.00340844	10.1643	0.00308088	3.72346			0.00341076	4.43594
0.00417893	14.6813	0.00356102	8.78142	0.00335229	8.14847			0.00341591	6.17732	0.00343997	7.12345	0.00347959	4.19123			0.00341308	2.55758	0.00341153	7.3898	0.00334649	3.91073			0.0034105	7.18219	0.00341308	9.59404	0.00351317	7.14994			0.00341127	7.9002	0.00341591	4.09639	0.00407021	12.3708			0.00341771	6.11925	0.00341256	10.1795	0.0030846	3.7324			0.00341488	4.44917
0.00418397	14.7023	0.00356505	8.79423	0.00335583	8.16259			0.00341977	6.18718	0.00344386	7.13735	0.00348379	4.20204			0.0034172	2.56476	0.00341539	7.40236	0.00335027	3.92052			0.00341462	7.19733	0.0034172	9.61052	0.00351768	7.16454			0.00341514	7.91331	0.00341977	4.1057	0.00407543	12.3927			0.00342157	6.13046	0.00341668	10.196	0.00308832	3.74471			0.00341926	4.46038
0.00418901	14.7218	0.00356907	8.80912	0.00335911	8.17523			0.00342338	6.19907	0.00344801	7.15114	0.00348746	4.21061			0.00342132	2.57272	0.00341926	7.41491	0.00335456	3.92889			0.003419	7.21111	0.00342157	9.62498	0.00352192	7.18151			0.003419	7.92587	0.00342338	4.11421	0.00408064	12.4147			0.00342544	6.14436	0.00342054	10.2118	0.00309228	3.75493			0.00342338	4.47159
0.00419373	14.7406	0.0035731	8.82192	0.0033629	8.18605			0.0034275	6.21095	0.00345216	7.16504	0.00349139	4.22063			0.00342569	2.58056	0.00342312	7.42747	0.0033586	3.941			0.00342312	7.22759	0.00342569	9.64213	0.0035259	7.19474			0.0034226	7.93977	0.00342698	4.12341	0.00408554	12.4358			0.00342904	6.15355	0.00342466	10.229	0.003096	3.76584			0.0034275	4.48348
0.00419846	14.7588	0.00357713	8.8355	0.00336644	8.1987			0.00343136	6.22351	0.00345605	7.18017	0.00349507	4.2292			0.00342982	2.58919	0.00342698	7.44126	0.00336314	3.95079			0.00342698	7.23948	0.00343007	9.65727	0.00353014	7.20797			0.00342647	7.95221	0.00343085	4.13271	0.00409014	12.4552			0.00343291	6.16611	0.00342853	10.2441	0.00309996	3.77466			0.00343136	4.49401
0.00420349	14.7797	0.00358116	8.84962	0.00337048	8.2135			0.00343522	6.23595	0.00345995	7.1934	0.003499	4.23777			0.00343419	2.59839	0.00343085	7.45572	0.00336743	3.96444			0.00343085	7.2527	0.00343419	9.67375	0.00353411	7.22182			0.00343033	7.96611	0.00343471	4.14123	0.00409474	12.4754			0.00343677	6.17799	0.00343213	10.2599	0.00310368	3.78627			0.00343522	4.50321
0.00420885	14.8	0.00358545	8.86254	0.00337427	8.22751			0.00343934	6.2485	0.00346384	7.20719	0.00350294	4.24779			0.00343857	2.60825	0.00343471	7.46895	0.00337171	3.97436			0.00343497	7.26716	0.00343831	9.6909	0.00353835	7.23505			0.00343445	7.98125	0.00343883	4.15054	0.00409934	12.4949			0.00344089	6.18988	0.003436	10.2751	0.00310717	3.79719			0.00343909	4.51509
0.00421389	14.8196	0.00358948	8.87732	0.00337806	8.24095			0.00344346	6.26106	0.00346747	7.22042	0.00350687	4.25715			0.00344269	2.61554	0.00343857	7.48408	0.00337575	3.98415			0.00343883	7.27905	0.00344243	9.70547	0.00354259	7.24977			0.00343883	7.99638	0.00344295	4.16175	0.00410394	12.5117			0.00344501	6.20299	0.00343986	10.291	0.00311089	3.80613			0.00344321	4.52372
0.00421892	14.8426	0.00359351	8.89024	0.0033821	8.25496			0.00344733	6.27227	0.00347136	7.23353	0.00351107	4.26796			0.00344655	2.62282	0.00344269	7.49596	0.00337953	3.99407			0.00344295	7.29228	0.00344604	9.71993	0.00354657	7.26225			0.00344321	8.01095	0.00344733	4.17419	0.00410853	12.5321			0.00344913	6.21689	0.00344372	10.3054	0.00311415	3.81565			0.00344733	4.53089
0.00422428	14.8615	0.00359727	8.90371	0.00338589	8.26977			0.00345119	6.28482	0.00347499	7.24676	0.00351527	4.27732			0.00345068	2.63067	0.00344681	7.50852	0.00338357	4.0054			0.00344707	7.30606	0.00345016	9.73383	0.00355081	7.27548			0.00344759	8.02676	0.00345171	4.18417	0.00411313	12.5515			0.00345351	6.22877	0.00344784	10.3212	0.00311764	3.82319			0.00345145	4.53426
0.004229	14.881	0.00360103	8.91794	0.00338968	8.28309			0.00345505	6.29603	0.00347888	7.25932	0.00351921	4.28813			0.00345428	2.63729	0.00345068	7.52432	0.00338735	4.01378			0.00345119	7.31996	0.00345402	9.74762	0.00355479	7.28858			0.00345171	8.04458	0.00345608	4.19538	0.00411804	12.57			0.00345789	6.24324	0.00345222	10.3384	0.00312113	3.8341			0.00345557	4.53885
0.00423372	14.8999	0.00360505	8.92889	0.00339322	8.29721			0.00345866	6.30848	0.00348303	7.27311	0.00352314	4.29895			0.0034584	2.6439	0.0034548	7.53946	0.00339114	4.02511			0.00345505	7.33375	0.00345814	9.76343	0.00355903	7.30331			0.00345583	8.05837	0.0034602	4.20715	0.00412294	12.5903			0.00346201	6.2577	0.00345634	10.3569	0.00312485	3.84432			0.00345969	4.54412
0.00423813	14.9188	0.00360908	8.94301	0.00339726	8.31065			0.00346252	6.31969	0.00348744	7.28824	0.00352708	4.30752			0.00346252	2.65309	0.0034584	7.55134	0.00339518	4.03194			0.00345892	7.34765	0.00346226	9.77923	0.003563	7.31729			0.00345995	8.07362	0.00346407	4.21645	0.00412785	12.6098			0.00346613	6.27092	0.00346072	10.3753	0.00312834	3.85396			0.00346329	4.55006
0.00424286	14.9362	0.00361311	8.95659	0.00340105	8.32466			0.00346613	6.33157	0.00349211	7.30483	0.00353101	4.31912			0.00346664	2.66038	0.00346226	7.56524	0.00339921	4.04327			0.00346304	7.36144	0.00346638	9.79381	0.00356698	7.32977			0.00346407	8.08606	0.00346793	4.22632	0.00413275	12.6325			0.00347025	6.28281	0.0034651	10.3919	0.00313207	3.86348			0.0034669	4.55466
0.00424726	14.9551	0.00361741	8.97203	0.00340509	8.33936			0.00346999	6.34413	0.00349652	7.32131	0.00353469	4.3269			0.00347051	2.66834	0.00346587	7.57836	0.00340325	4.05383			0.0034669	7.374	0.00347051	9.81096	0.00357069	7.34374			0.00346793	8.10131	0.00347179	4.23618	0.00413766	12.652			0.00347411	6.29536	0.00346922	10.4096	0.00313579	3.87369			0.00347025	4.55993
0.00425167	14.9711	0.00362197	8.98746	0.00340913	8.35211			0.00347385	6.35601	0.00350093	7.33846	0.00353862	4.33705			0.00347463	2.67551	0.00346973	7.59091	0.00340703	4.06375			0.00347051	7.38655	0.00347437	9.82542	0.0035744	7.35547			0.00347205	8.11577	0.00347566	4.24481	0.00414226	12.6723			0.00347797	6.30724	0.00347308	10.4267	0.00313928	3.88194			0.00347385	4.56654
0.00425608	14.9893	0.00362653	9.00159	0.00341318	8.36885			0.00347797	6.36722	0.00350509	7.35158	0.00354256	4.34628			0.00347875	2.68347	0.0034736	7.60279	0.00341107	4.072			0.00347437	7.40034	0.00347823	9.84055	0.00357838	7.3687			0.00347591	8.12967	0.00347978	4.254	0.00414685	12.6917			0.00348184	6.31846	0.00347694	10.442	0.00314277	3.89285			0.00347746	4.57383
0.0042608	15.0082	0.0036311	9.01899	0.00341747	8.38491			0.00348235	6.38101	0.00350898	7.36671	0.00354649	4.35643			0.00348287	2.69132	0.00347772	7.61726	0.00341485	4.08269			0.00347823	7.4129	0.00348209	9.85513	0.00358209	7.38043			0.00348003	8.1448	0.0034839	4.26589	0.00415145	12.7103			0.0034857	6.33157	0.00348081	10.4578	0.00314626	3.90167			0.00348132	4.58437
0.00426553	15.0256	0.00363566	9.03509	0.00342151	8.39972			0.00348673	6.39491	0.00351313	7.38061	0.00355095	4.36566			0.00348647	2.69928	0.00348209	7.6325	0.00341864	4.0917			0.00348209	7.4268	0.00348596	9.86768	0.00358633	7.39429			0.00348415	8.15926	0.00348802	4.27643	0.00415605	12.7288			0.00348956	6.34345	0.00348467	10.4729	0.00314952	3.91131			0.00348544	4.5949
0.00427057	15.0438	0.00364023	9.05118	0.00342555	8.4151			0.00349111	6.4087	0.00351702	7.3944	0.00355541	4.37884			0.00349034	2.70589	0.00348647	7.64898	0.00342217	4.10008			0.00348621	7.43924	0.00348956	9.8808	0.0035903	7.40751			0.00348802	8.17249	0.00349214	4.28494	0.00416096	12.7474			0.00349368	6.35534	0.00348853	10.488	0.00315301	3.91944			0.00348982	4.60869
0.0042756	15.0647	0.00364453	9.06541	0.0034296	8.42854			0.00349549	6.42394	0.00352091	7.4083	0.00355987	4.39123			0.0034942	2.71374	0.00349085	7.66479	0.0034257	4.10999			0.00349008	7.4518	0.00349343	9.89537	0.00359454	7.42299			0.00349214	8.18763	0.00349626	4.29615	0.00416586	12.7693			0.00349755	6.36856	0.0034924	10.5033	0.0031565	3.92977			0.00349394	4.62327
0.00428096	15.085	0.00364882	9.08217	0.00343339	8.44459			0.00349961	6.43706	0.00352454	7.42209	0.00356433	4.40297			0.0034978	2.72035	0.00349523	7.67992	0.00342948	4.11747			0.00349446	7.46637	0.00349729	9.90983	0.00359905	7.43697			0.003496	8.20209	0.00350012	4.30613	0.00417107	12.7896			0.00350167	6.38033	0.00349626	10.5191	0.00315999	3.93929			0.00349806	4.63582
0.00428631	15.1059	0.00365285	9.09695	0.00343717	8.45792			0.00350373	6.45029	0.00352843	7.43532	0.00356853	4.41536			0.00350167	2.72697	0.00349961	7.69505	0.00343327	4.12661			0.00349858	7.48285	0.00350141	9.92564	0.00360355	7.45307			0.00349986	8.21531	0.00350398	4.31532	0.00417598	12.8124			0.00350553	6.39289	0.00350012	10.5356	0.00316371	3.9502			0.00350244	4.65095
0.00429135	15.1282	0.00365715	9.10921	0.00344122	8.47273			0.00350759	6.4615	0.00353232	7.44787	0.00357273	4.42459			0.00350553	2.73358	0.00350373	7.71097	0.00343705	4.13795			0.00350295	7.49596	0.00350553	9.94144	0.00360806	7.46779			0.00350347	8.22854	0.00350785	4.32653	0.00418119	12.8352			0.00350939	6.40612	0.00350424	10.5521	0.00316767	3.95903			0.00350682	4.66474
0.00429639	15.1492	0.00366117	9.12399	0.00344526	8.48742			0.00351171	6.47472	0.00353674	7.46233	0.00357693	4.43698			0.00350965	2.7421	0.00350785	7.72543	0.00344109	4.14709			0.00350708	7.51054	0.00350991	9.95602	0.0036123	7.48239			0.00350733	8.24233	0.00351171	4.33449	0.0041864	12.8572			0.00351326	6.41733	0.00350836	10.5679	0.00317163	3.97063			0.00351094	4.67864
0.00430143	15.1701	0.0036652	9.13745	0.0034493	8.50154			0.00351557	6.48649	0.00354089	7.47881	0.00358086	4.44555			0.00351377	2.74939	0.00351171	7.73933	0.00344537	4.15843			0.0035112	7.52634	0.00351429	9.97384	0.00361681	7.49862			0.00351094	8.25421	0.00351532	4.34436	0.00419131	12.8774			0.00351686	6.42921	0.00351223	10.585	0.00317558	3.98224			0.00351506	4.6912
0.00430646	15.189	0.00366923	9.15103	0.00345309	8.51623			0.00351944	6.49905	0.0035453	7.49529	0.0035848	4.45491			0.00351815	2.75802	0.00351557	7.75245	0.00344966	4.16976			0.00351532	7.54013	0.00351841	9.98897	0.00362105	7.51247			0.0035148	8.26935	0.00351918	4.35288	0.0041959	12.8985			0.00352072	6.44042	0.00351635	10.6008	0.0031793	3.99385			0.00351918	4.70364
0.00431119	15.2086	0.00367326	9.16581	0.00345688	8.52967			0.00352356	6.51093	0.00354945	7.50919	0.00358873	4.46572			0.00352227	2.76654	0.00351918	7.76568	0.0034542	4.18045			0.00351918	7.55336	0.00352253	10.0055	0.00362529	7.52794			0.00351892	8.28325	0.00352304	4.36342	0.0042005	12.9164			0.00352433	6.4523	0.00352021	10.6173	0.00318303	4.00349			0.0035233	4.71552
0.00431591	15.2275	0.00367755	9.18059	0.00346092	8.54505			0.00352768	6.52349	0.00355334	7.52432	0.00359293	4.47509			0.00352665	2.7764	0.0035233	7.77879	0.00345824	4.19179			0.00352304	7.56659	0.00352665	10.0213	0.00362926	7.54042			0.00352278	8.29648	0.00352716	4.37339	0.00420479	12.9366			0.00352819	6.46351	0.00352407	10.6318	0.00318675	4.0144			0.00352716	4.72673
0.00432063	15.247	0.00368158	9.19482	0.00346471	8.55849			0.00353154	6.5366	0.00355697	7.53621	0.00359713	4.48669			0.00353077	2.78369	0.00352716	7.79404	0.00346253	4.20312			0.00352716	7.5797	0.00353077	10.0371	0.00363324	7.55515			0.00352716	8.31228	0.00353128	4.3846	0.00420939	12.9551			0.00353231	6.47797	0.00352768	10.6482	0.00319024	4.02323			0.00353128	4.73996
0.00432567	15.2658	0.00368561	9.20829	0.0034685	8.57455			0.00353566	6.54983	0.0035606	7.54876	0.00360107	4.49671			0.00353489	2.79355	0.00353128	7.80715	0.00346631	4.21368			0.00353103	7.59293	0.00353463	10.0516	0.00363722	7.56688			0.00353128	8.32809	0.00353566	4.39514	0.00421399	12.9721			0.00353643	6.4912	0.00353128	10.6615	0.00319373	4.03356			0.00353515	4.75308
0.00433071	15.2854	0.00368964	9.22121	0.00347229	8.5873			0.00353952	6.56171	0.00356449	7.5639	0.00360526	4.50844			0.00353875	2.80017	0.00353515	7.82038	0.0034701	4.22283			0.00353489	7.60672	0.00353849	10.0668	0.00364146	7.57936			0.00353566	8.34188	0.00353978	4.40702	0.00421859	12.9923			0.00354081	6.50432	0.00353515	10.6773	0.00319722	4.04308			0.00353927	4.76429
0.00433575	15.3063	0.00369339	9.23479	0.00347583	8.59938			0.00354339	6.57292	0.00356864	7.57712	0.0036092	4.51925			0.00354287	2.80678	0.00353901	7.83552	0.00347388	4.2312			0.00353901	7.62129	0.00354236	10.0799	0.00364543	7.59471			0.00354004	8.36037	0.00354416	4.41823	0.00422319	13.0117			0.00354519	6.51755	0.00353901	10.6931	0.00320071	4.0533			0.00354339	4.77684
0.00434079	15.3252	0.00369742	9.24759	0.00347936	8.61202			0.00354725	6.58671	0.0035728	7.59159	0.0036134	4.52703			0.00354674	2.8153	0.00354287	7.84942	0.00347766	4.24099			0.00354287	7.63373	0.00354622	10.0938	0.00364967	7.60869			0.00354416	8.37483	0.00354828	4.4281	0.00422809	13.0304			0.00354957	6.53268	0.00354313	10.709	0.00320444	4.06154			0.00354725	4.79007
0.00434551	15.3448	0.00370145	9.26117	0.00348315	8.62614			0.00355086	6.59736	0.00357695	7.60739	0.00361733	4.53784			0.0035506	2.82326	0.00354674	7.86197	0.00348145	4.25014			0.00354674	7.64764	0.00355008	10.1089	0.00365365	7.62266			0.00354828	8.39075	0.0035524	4.43931	0.00423269	13.0506			0.00355369	6.54714	0.00354751	10.7267	0.00320793	4.07245			0.00355111	4.79994
0.00435023	15.3643	0.00370548	9.27529	0.00348694	8.64015			0.00355472	6.60913	0.00358136	7.62196	0.00362101	4.54799			0.00355472	2.82987	0.00355034	7.87442	0.00348523	4.25993			0.0035506	7.66086	0.00355395	10.1242	0.00365736	7.63652			0.0035524	8.40387	0.00355626	4.44984	0.00423729	13.07			0.00355781	6.56037	0.00355189	10.7466	0.00321165	4.08128			0.00355498	4.81249
0.00435496	15.3832	0.00370977	9.28942	0.00349073	8.65359			0.00355858	6.62034	0.00358577	7.63912	0.00362494	4.55722			0.00355858	2.83907	0.0035542	7.88832	0.00348927	4.27049			0.00355446	7.67398	0.00355807	10.1386	0.00366133	7.64974			0.00355626	8.41911	0.00356013	4.45904	0.00424189	13.0911			0.00356167	6.57225	0.00355652	10.763	0.00321514	4.09149			0.00355858	4.82303
0.00435968	15.4006	0.00371434	9.30562	0.00349503	8.67033			0.0035627	6.63424	0.00359018	7.65559	0.00362888	4.56658			0.0035627	2.84635	0.00355832	7.9021	0.00349305	4.28041			0.00355832	7.68721	0.00356193	10.1544	0.00366505	7.66147			0.00356013	8.4329	0.00356399	4.46767	0.00424649	13.1098			0.00356553	6.58346	0.0035609	10.7821	0.00321863	4.10182			0.00356244	4.83491
0.00436409	15.4195	0.00371863	9.32292	0.00349932	8.68503			0.00356682	6.6468	0.00359433	7.67073	0.00363281	4.57739			0.00356656	2.8542	0.00356219	7.91735	0.00349709	4.29097			0.00356193	7.69909	0.00356605	10.1696	0.00366902	7.6747			0.00356399	8.44736	0.00356759	4.47753	0.00425078	13.1266			0.0035694	6.59602	0.00356528	10.8019	0.00322212	4.11204			0.00356631	4.84545
0.00436881	15.437	0.0037232	9.33715	0.00350387	8.69983			0.00357094	6.65991	0.00359822	7.68519	0.00363675	4.589			0.00357043	2.86149	0.00356656	7.93114	0.00350087	4.29934			0.00356579	7.71288	0.00356991	10.1828	0.003673	7.68718			0.00356811	8.46194	0.00357172	4.48807	0.00425538	13.1485			0.00357326	6.60846	0.00356966	10.8184	0.00322561	4.12226			0.00357017	4.85733
0.00437322	15.4544	0.00372776	9.35325	0.00350791	8.71851			0.00357532	6.67381	0.00360211	7.69842	0.00364095	4.59836			0.00357429	2.87068	0.00357069	7.94627	0.0035044	4.31068			0.0035694	7.72476	0.00357352	10.1979	0.00367697	7.70041			0.00357197	8.47707	0.00357558	4.4967	0.00425998	13.1655			0.00357738	6.62034	0.00357352	10.8356	0.0032291	4.1298			0.00357429	4.86921
0.00437826	15.4747	0.00373206	9.36868	0.0035122	8.73468			0.00357944	6.6876	0.003606	7.71288	0.00364541	4.60917			0.00357815	2.87729	0.00357506	7.96085	0.00350819	4.31905			0.00357352	7.73799	0.00357712	10.2112	0.00368095	7.71514			0.00357584	8.4903	0.0035797	4.50724	0.00426488	13.184			0.0035815	6.63357	0.00357738	10.852	0.00323259	4.13932			0.00357841	4.88435
0.0043833	15.4949	0.00373636	9.38412	0.00351599	8.74869			0.00358356	6.69949	0.00360989	7.72611	0.00364987	4.62235			0.00358176	2.88458	0.00357918	7.97598	0.00351172	4.32742			0.00357764	7.75178	0.00358099	10.2256	0.00368519	7.72837			0.0035797	8.50476	0.00358356	4.51901	0.00426979	13.2068			0.00358562	6.64613	0.00358099	10.8658	0.00323608	4.14954			0.00358279	4.89556
0.00438865	15.5159	0.00374038	9.39824	0.00352003	8.7635			0.00358768	6.71406	0.00361353	7.73933	0.00365406	4.63395			0.00358562	2.89187	0.0035833	7.99111	0.00351525	4.33721			0.00358176	7.76758	0.00358485	10.2388	0.00368969	7.74521			0.00358382	8.51799	0.00358743	4.52832	0.004275	13.2262			0.00358974	6.66059	0.00358459	10.8817	0.00323981	4.16185			0.00358717	4.90879
0.004394	15.5361	0.00374468	9.41313	0.00352357	8.77682			0.0035918	6.7265	0.00361768	7.75312	0.00365853	4.64635			0.00358949	2.89837	0.00358717	8.00636	0.00351904	4.34481			0.00358614	7.78081	0.00358871	10.254	0.0036942	7.75994			0.00358743	8.53177	0.00359155	4.53818	0.00428021	13.2516			0.00359361	6.67314	0.00358871	10.8969	0.00324353	4.17079			0.00359155	4.92257
0.00439936	15.5599	0.00374871	9.42726	0.00352761	8.78958			0.00359567	6.73973	0.00362157	7.76702	0.00366246	4.6565			0.00359335	2.907	0.00359103	8.02015	0.00352307	4.35615			0.00359052	7.79662	0.00359309	10.2692	0.00369871	7.77454			0.00359129	8.545	0.00359541	4.54737	0.00428573	13.2727			0.00359747	6.6857	0.00359258	10.9134	0.00324748	4.1817			0.00359567	4.93513
0.0044044	15.578	0.00375274	9.44083	0.0035314	8.80564			0.00359979	6.75229	0.00362572	7.78216	0.00366666	4.66652			0.00359773	2.91552	0.00359515	8.03337	0.00352711	4.36375			0.00359489	7.81186	0.00359721	10.2857	0.00370295	7.79001			0.00359489	8.55946	0.00359901	4.556	0.00429063	13.2938			0.00360133	6.69814	0.0035967	10.9298	0.00325121	4.1947			0.00359979	4.94825
0.00440943	15.6003	0.00375703	9.45561	0.00353519	8.82033			0.00360365	6.76417	0.00362961	7.79594	0.00367059	4.6797			0.0036021	2.92482	0.00359901	8.04784	0.0035314	4.3774			0.00359901	7.82767	0.00360185	10.3022	0.00370692	7.80686			0.00359876	8.57269	0.00360288	4.56654	0.00429554	13.3166			0.00360494	6.71002	0.00360056	10.947	0.00325516	4.20492			0.00360365	4.95946
0.00441447	15.6199	0.00376106	9.46974	0.00353923	8.83446			0.00360751	6.77661	0.0036335	7.81052	0.00367453	4.68748			0.00360648	2.93334	0.00360313	8.06241	0.00353568	4.38719			0.00360288	7.84079	0.00360622	10.3199	0.0037109	7.81934			0.00360236	8.58457	0.00360674	4.57573	0.00430014	13.3378			0.0036088	6.72056	0.00360416	10.9621	0.00325912	4.21583			0.00360751	4.97011
0.0044192	15.6395	0.00376509	9.48265	0.00354328	8.84915			0.00361138	6.78984	0.00363739	7.82431	0.00367873	4.69763			0.00361086	2.94321	0.00360725	8.07687	0.00353997	4.3993			0.003607	7.85536	0.0036106	10.337	0.00371514	7.83332			0.00360648	8.59904	0.0036106	4.58571	0.00430473	13.3554			0.00361266	6.73312	0.00360803	10.976	0.00326284	4.22674			0.00361138	4.98322
0.00442392	15.6577	0.00376911	9.49744	0.00354707	8.86327			0.0036155	6.80239	0.00364128	7.83888	0.00368266	4.71003			0.00361498	2.95251	0.00361138	8.09268	0.00354401	4.4114			0.00361086	7.86847	0.00361472	10.353	0.00371911	7.84717			0.0036106	8.61428	0.00361472	4.59558	0.00430933	13.3748			0.00361653	6.74567	0.00361189	10.9918	0.00326657	4.23835			0.00361524	4.99443
0.00442896	15.6786	0.00377314	9.51101	0.00355085	8.87865			0.00361936	6.81551	0.00364492	7.85267	0.0036866	4.71846			0.00361884	2.96103	0.0036155	8.10658	0.00354804	4.4221			0.00361472	7.88237	0.00361833	10.3688	0.00372336	7.8619			0.00361498	8.63009	0.0036191	4.60679	0.00431424	13.3959			0.00362065	6.75946	0.00361575	11.009	0.00327006	4.24857			0.0036191	5.00699
0.00443368	15.6961	0.00377717	9.52513	0.0035549	8.89277			0.00362348	6.82672	0.00364881	7.86455	0.0036908	4.72941			0.00362296	2.96899	0.00361936	8.12104	0.00355183	4.43111			0.00361884	7.8956	0.00362245	10.3826	0.0037276	7.878			0.00361936	8.64589	0.00362348	4.61732	0.00431884	13.4146			0.00362502	6.77336	0.00361962	11.0234	0.00327355	4.25879			0.00362296	5.0182
0.00443872	15.7156	0.00378093	9.53805	0.00355843	8.90678			0.00362734	6.83928	0.0036527	7.87901	0.00369473	4.74022			0.00362657	2.97493	0.00362322	8.13426	0.00355587	4.4418			0.00362296	7.90939	0.00362631	10.3965	0.0037321	7.89197			0.00362348	8.6617	0.00362786	4.62652	0.00432374	13.4357			0.00362915	6.78715	0.00362374	11.0399	0.00327704	4.26703			0.00362709	5.03142
0.00444344	15.7358	0.00378469	9.55086	0.00356222	8.91953			0.00363121	6.85318	0.00365659	7.89426	0.00369867	4.75116			0.00363069	2.98413	0.00362683	8.14873	0.00355965	4.45237			0.00362683	7.92385	0.00363018	10.4116	0.00373608	7.9052			0.00362786	8.67751	0.00363224	4.63638	0.00432865	13.4576			0.00363378	6.80105	0.0036276	11.0564	0.00328076	4.27864			0.00363121	5.04263
0.00444848	15.7554	0.00378845	9.5651	0.00356576	8.93297			0.00363481	6.86439	0.003661	7.90872	0.0037026	4.76039			0.00363455	2.99074	0.00363069	8.16128	0.00356369	4.46228			0.00363095	7.93775	0.00363404	10.4261	0.00374032	7.92068			0.00363198	8.69331	0.00363636	4.64165	0.00433355	13.4779			0.0036379	6.81618	0.00363198	11.0729	0.00328448	4.28886			0.00363507	5.05441
0.0044532	15.7743	0.00379248	9.57856	0.00356955	8.94698			0.00363842	6.8756	0.00366541	7.92452	0.00370654	4.7712			0.00363867	2.99859	0.0036343	8.1744	0.00356747	4.47207			0.00363507	7.95154	0.0036379	10.44	0.00374429	7.93453			0.0036361	8.70856	0.00364022	4.64961	0.00433846	13.4973			0.00364202	6.83076	0.0036361	11.092	0.00328797	4.29919			0.00363893	5.06629
0.00445793	15.7939	0.0037965	9.59214	0.00357334	8.95906			0.00364228	6.88737	0.00366982	7.941	0.00371021	4.78056			0.00364279	3.00789	0.00363816	8.18628	0.00357151	4.48341			0.00363893	7.96679	0.00364202	10.4564	0.00374827	7.94701			0.00364022	8.72436	0.00364434	4.65555	0.00434275	13.5175			0.00364614	6.84454	0.00364022	11.1085	0.0032917	4.30941			0.00364279	5.07817
0.00446265	15.8121	0.00380107	9.60823	0.00357713	8.97512			0.00364614	6.89925	0.00367423	7.95748	0.00371415	4.79058			0.00364666	3.01507	0.00364202	8.20018	0.00357529	4.49255			0.00364279	7.9799	0.00364614	10.4709	0.00375198	7.96173			0.00364408	8.73815	0.00364795	4.66407	0.00434735	13.5353			0.00365001	6.85575	0.0036446	11.125	0.00329519	4.31962			0.00364666	5.08938
0.00446737	15.8301	0.00380563	9.62498	0.00358142	8.99117			0.00365001	6.9118	0.00367864	7.9734	0.00371782	4.79994			0.00365078	3.02437	0.00364588	8.21531	0.00357933	4.50312			0.00364666	7.99246	0.00365026	10.4867	0.00375596	7.97571			0.00364795	8.75273	0.00365207	4.67472	0.00435194	13.5547			0.00365361	6.86898	0.00364872	11.1435	0.00329868	4.32984			0.00365001	5.10059
0.00447178	15.8477	0.0038102	9.64108	0.00358572	9.00598			0.00365413	6.92436	0.00368279	7.98921	0.00372176	4.81009			0.00365464	3.03222	0.00365001	8.22854	0.00358311	4.51303			0.00365026	8.00501	0.00365438	10.5033	0.00375993	7.98819			0.00365181	8.76584	0.00365567	4.68391	0.00435624	13.5741			0.00365747	6.88019	0.00365284	11.16	0.00330217	4.34006			0.00365387	5.1118
0.00447619	15.8665	0.00381476	9.65651	0.00358976	9.02204			0.0036585	6.93815	0.00368668	8.00434	0.00372569	4.82011			0.0036585	3.03883	0.00365413	8.24368	0.00358689	4.52282			0.00365387	8.01757	0.00365825	10.5191	0.00376391	8.00204			0.00365593	8.78165	0.00365953	4.69378	0.00436083	13.5919			0.00366134	6.89331	0.0036567	11.1765	0.00330543	4.34899			0.00365773	5.12234
0.00448091	15.8853	0.00381933	9.67261	0.00359405	9.03878			0.00366288	6.95205	0.00369057	8.01824	0.00372989	4.83251			0.00366211	3.04746	0.00365825	8.25881	0.00359068	4.53197			0.00365773	8.03001	0.00366211	10.5329	0.00376788	8.01602			0.00366005	8.79622	0.00366365	4.70566	0.00436543	13.6113			0.0036652	6.90385	0.00366056	11.1929	0.00330868	4.35712			0.00366159	5.13355
0.00448595	15.9042	0.00382362	9.68936	0.00359835	9.05552			0.00366726	6.96853	0.00369447	8.03136	0.00373435	4.84266			0.00366597	3.05531	0.00366262	8.27405	0.00359446	4.54176			0.00366159	8.04458	0.00366597	10.548	0.00377212	8.03149			0.00366391	8.81068	0.00366752	4.71552	0.00437034	13.6315			0.00366906	6.91707	0.00366468	11.2087	0.00331194	4.36745			0.00366597	5.14812
0.00449099	15.9238	0.00382792	9.70545	0.00360239	9.0709			0.00367164	6.98299	0.00369836	8.04649	0.00373881	4.8565			0.00366984	3.06125	0.003667	8.28986	0.00359824	4.5509			0.00366571	8.0577	0.00366984	10.5606	0.00377689	8.04547			0.00366778	8.82458	0.00367164	4.72673	0.00437524	13.6526			0.00367318	6.92963	0.00366881	11.2246	0.00331566	4.37767			0.00367035	5.15989
0.00449634	15.9447	0.00383222	9.72023	0.00360618	9.08571			0.00367576	6.99622	0.00370251	8.06174	0.00374327	4.86824			0.0036737	3.07044	0.00367138	8.30701	0.00360203	4.56224			0.00366984	8.07227	0.0036737	10.5764	0.00378114	8.06157			0.00367164	8.83837	0.00367576	4.73996	0.00438045	13.6746			0.0036773	6.94409	0.00367293	11.243	0.00331915	4.38858			0.00367473	5.17447
0.0045017	15.9643	0.00383624	9.73512	0.00360997	9.09903			0.00367962	7.00877	0.00370666	8.07552	0.00374773	4.87984			0.00367756	3.0784	0.0036755	8.32282	0.00360581	4.57061			0.00367396	8.08606	0.00367756	10.591	0.00378591	8.07842			0.0036755	8.8516	0.00368014	4.7505	0.00438536	13.6957			0.00368117	6.95799	0.00367705	11.2602	0.00332288	4.3981			0.00367911	5.18825
0.00450673	15.9873	0.00384027	9.74925	0.00361376	9.11247			0.00368374	7.02189	0.00371081	8.092	0.00375193	4.89144			0.00368168	3.08636	0.00367962	8.33537	0.00360985	4.58272			0.00367833	8.10187	0.00368194	10.6068	0.00379015	8.09464			0.00367936	8.8674	0.003684	4.76171	0.00439057	13.7194			0.00368503	6.97055	0.00368091	11.2753	0.0033266	4.40971			0.00368323	5.2035
0.00451177	16.0069	0.0038443	9.76403	0.00361729	9.12716			0.0036876	7.03444	0.00371496	8.1059	0.00375587	4.9008			0.0036858	3.09555	0.00368348	8.34984	0.00361414	4.59483			0.00368245	8.11846	0.00368632	10.6226	0.00379439	8.10924			0.00368323	8.88063	0.0036876	4.77157	0.00439578	13.7396			0.00368889	6.98366	0.00368477	11.2932	0.00333032	4.42272			0.00368735	5.21594
0.00451681	16.0271	0.00384833	9.7776	0.00362108	9.14129			0.00369147	7.04767	0.00371885	8.12104	0.00376006	4.91161			0.00368992	3.10407	0.00368735	8.36497	0.00361868	4.60616			0.00368683	8.13359	0.00369044	10.6404	0.00379836	8.12322			0.00368709	8.89509	0.00369147	4.78021	0.00440038	13.7616			0.00369276	6.99353	0.00368864	11.309	0.00333428	4.43224			0.00369121	5.2285
0.00452185	16.0474	0.00385235	9.78986	0.00362513	9.15598			0.00369533	7.05888	0.00372274	8.13684	0.003764	4.92163			0.0036943	3.11338	0.00369121	8.37887	0.00362271	4.61827			0.00369095	8.1494	0.00369482	10.6549	0.00380207	8.1357			0.00369121	8.9109	0.00369507	4.79142	0.00440529	13.7818			0.00369636	7.00675	0.00369276	11.3228	0.003338	4.44385			0.00369507	5.24038
0.00452689	16.0683	0.00385665	9.8053	0.00362917	9.17079			0.00369945	7.07132	0.00372663	8.14873	0.00376793	4.93178			0.00369868	3.1219	0.00369507	8.39333	0.00362675	4.62896			0.00369507	8.16195	0.00369894	10.6713	0.00380605	8.15042			0.00369533	8.9248	0.00369919	4.80195	0.00440988	13.8014			0.00370022	7.01931	0.00369636	11.3399	0.00334196	4.45546			0.00369894	5.25226
0.00453193	16.0879	0.00386068	9.82008	0.00363321	9.18548			0.00370331	7.0859	0.00373027	8.16386	0.00377187	4.94114			0.0037028	3.13053	0.00369919	8.40656	0.00363079	4.63952			0.00369919	8.17641	0.00370306	10.6878	0.00381003	8.16353			0.00369945	8.93993	0.00370357	4.81249	0.00441448	13.8225			0.00370383	7.03186	0.00369997	11.3538	0.00334568	4.46707			0.0037028	5.2628
0.00453665	16.1081	0.00386497	9.83366	0.00363725	9.20085			0.00370744	7.09778	0.00373416	8.17641	0.00377607	4.95037			0.00370692	3.14039	0.00370306	8.42102	0.00363457	4.64854			0.00370306	8.19032	0.00370718	10.7037	0.003814	8.17676			0.00370383	8.95574	0.00370795	4.82505	0.00441908	13.841			0.00370795	7.04431	0.00370357	11.3696	0.0033494	4.47868			0.00370692	5.27603
0.00454169	16.127	0.003869	9.84975	0.00364129	9.21498			0.0037113	7.1109	0.00373805	8.19032	0.00378027	4.96052			0.00371104	3.14891	0.00370718	8.43615	0.00363835	4.65923			0.00370692	8.2041	0.00371104	10.7175	0.00381824	8.19223			0.00370821	8.97155	0.00371233	4.83749	0.00442368	13.8621			0.00371233	7.05821	0.00370718	11.3847	0.0033529	4.48831			0.00371104	5.28724
0.00454673	16.148	0.00387303	9.86256	0.00364483	9.22967			0.00371516	7.12345	0.00374194	8.20612	0.00378446	4.96738			0.00371516	3.15755	0.00371104	8.4514	0.00364214	4.66747			0.00371104	8.21868	0.0037149	10.734	0.00382222	8.20621			0.00371233	8.98803	0.00371671	4.84937	0.00442858	13.8808			0.00371671	7.072	0.00371104	11.3986	0.00335639	4.49853			0.0037149	5.30103
0.00455145	16.1662	0.00387706	9.87734	0.00364862	9.24448			0.00371902	7.13601	0.00374609	8.21924	0.00378866	4.97054			0.00371902	3.16607	0.00371516	8.46395	0.00364592	4.67817			0.0037149	8.23179	0.00371851	10.7472	0.00382646	8.22081			0.00371619	9.0026	0.00372108	4.8626	0.00443349	13.901			0.00372134	7.08848	0.00371516	11.4165	0.00336011	4.50805			0.00371902	5.31291
0.00455617	16.1849	0.00388108	9.89092	0.00365216	9.2578			0.00372289	7.14856	0.00375024	8.23448	0.00379286	4.97371			0.00372289	3.17335	0.00371877	8.47976	0.00364971	4.6895			0.00371877	8.24569	0.00372237	10.761	0.00383043	8.23479			0.00372031	9.01706	0.00372495	4.87314	0.00443809	13.9221			0.00372546	7.1017	0.00371954	11.4336	0.00336383	4.51966			0.00372314	5.32614
0.0045609	16.2045	0.00388538	9.90701	0.00365595	9.27124			0.00372675	7.16033	0.00375439	8.25164	0.0037968	4.97753			0.00372675	3.18187	0.00372263	8.4922	0.00365349	4.69865			0.00372263	8.26083	0.00372649	10.7749	0.00383467	8.25014			0.00372417	9.03231	0.00372881	4.88233	0.00444269	13.9424			0.00372958	7.11751	0.00372366	11.4507	0.00336755	4.53127			0.00372701	5.33735
0.00456562	16.2227	0.00388968	9.92179	0.00365973	9.28525			0.00373061	7.17222	0.0037588	8.26744	0.00380073	4.98294			0.00373087	3.1905	0.00372649	8.50476	0.00365727	4.70844			0.00372675	8.27405	0.00373036	10.7907	0.00383865	8.26337			0.00372804	9.04677	0.00373242	4.89287	0.00444728	13.9609			0.0037337	7.13074	0.0037283	11.4698	0.00337128	4.54148			0.00373087	5.35046
0.00457003	16.2416	0.00389397	9.93789	0.00366378	9.30074			0.00373473	7.18544	0.00376321	8.28392	0.00380414	4.98531			0.00373473	3.1997	0.0037301	8.51866	0.00366131	4.71835			0.00373061	8.28717	0.00373422	10.8039	0.00384236	8.27734			0.0037319	9.06055	0.00373628	4.90341	0.00445158	13.9804			0.00373757	7.14453	0.00373267	11.4883	0.00337477	4.55112			0.00373448	5.361
0.00457475	16.259	0.00389854	9.95398	0.00366807	9.31612			0.00373885	7.19923	0.00376762	8.29973	0.00380782	4.98993			0.00373885	3.20631	0.00373396	8.53245	0.00366509	4.72969			0.00373448	8.3004	0.00373808	10.8198	0.00384607	8.28982			0.00373551	9.07311	0.00373988	4.91271	0.00445618	13.9972			0.00374143	7.15574	0.00373679	11.5067	0.00337826	4.56203			0.00373834	5.37154
0.00457948	16.2786	0.0039031	9.97007	0.00367237	9.33217			0.00374323	7.2138	0.00377151	8.31553	0.00381149	4.99533			0.00374272	3.21427	0.00373808	8.54702	0.00366913	4.74102			0.00373808	8.31419	0.00374194	10.8342	0.00385005	8.3053			0.00373963	9.08824	0.00374375	4.9219	0.00446047	14.0166			0.00374529	7.16829	0.00374091	11.5232	0.00338175	4.57295			0.00374194	5.38342
0.0045842	16.2974	0.0039074	9.98682	0.00367666	9.35028			0.00374761	7.22759	0.00377567	8.32943	0.00381542	5.00008			0.00374632	3.22212	0.0037422	8.56215	0.00367291	4.75159			0.00374169	8.32607	0.00374555	10.8488	0.00385376	8.31778			0.00374349	9.10282	0.00374787	4.93378	0.00446476	14.0344			0.00374916	7.18152	0.00374478	11.5403	0.00338524	4.58247			0.00374606	5.39598
0.00458924	16.317	0.0039117	10.0024	0.0036807	9.36634			0.00375199	7.24407	0.00377956	8.34524	0.00381936	5.00931			0.00375019	3.23075	0.00374632	8.57594	0.0036767	4.76073			0.00374555	8.33997	0.00374941	10.8626	0.00385773	8.33026			0.00374735	9.11661	0.00375199	4.94567	0.00446936	14.0529			0.00375302	7.19464	0.00374864	11.5556	0.0033885	4.5928			0.00375019	5.40853
0.00459428	16.3366	0.00391572	10.0172	0.00368474	9.38172			0.00375611	7.2573	0.00378345	8.35835	0.00382382	5.01946			0.00375405	3.23792	0.00375044	8.59242	0.00368048	4.77052			0.00374941	8.35376	0.00375328	10.877	0.00386171	8.34561			0.00375147	9.13185	0.00375611	4.95419	0.00447396	14.0724			0.00375688	7.20719	0.0037525	11.5721	0.00339199	4.60371			0.00375431	5.42232
0.00459931	16.356	0.00391975	10.0313	0.00368879	9.39778			0.00375997	7.26986	0.00378734	8.37427	0.00382802	5.03185			0.00375791	3.24588	0.00375482	8.6089	0.00368427	4.78044			0.00375353	8.36766	0.00375714	10.8916	0.00386595	8.35809			0.00375559	9.14631	0.00375997	4.96741	0.00447886	14.0936			0.003761	7.21907	0.00375637	11.5879	0.00339548	4.61323			0.00375868	5.43488
0.00460435	16.3771	0.00392378	10.0461	0.00369232	9.41053			0.00376383	7.28174	0.00379123	8.38873	0.00383274	5.04649			0.00376152	3.25317	0.0037592	8.62415	0.0036878	4.78945			0.00375791	8.38279	0.003761	10.9061	0.00387046	8.37493			0.00375971	9.16212	0.00376409	4.97863	0.00448407	14.1155			0.00376538	7.23421	0.00376049	11.6043	0.0033992	4.62275			0.00376306	5.44945
0.0046097	16.3987	0.00392754	10.0583	0.00369637	9.42602			0.0037677	7.29485	0.00379538	8.4032	0.0038372	5.06204			0.00376538	3.26236	0.00376332	8.63928	0.00369158	4.7986			0.00376229	8.3986	0.00376512	10.9219	0.00387496	8.39191			0.00376358	9.17669	0.0037677	4.98714	0.00448928	14.1391			0.0037695	7.24878	0.00376435	11.6202	0.00340292	4.63436			0.00376744	5.46391
0.00461443	16.419	0.00393157	10.0731	0.00370015	9.44003			0.00377156	7.30741	0.00379927	8.4171	0.00384166	5.07602			0.0037695	3.26897	0.00376744	8.65441	0.00369537	4.80994			0.00376667	8.41384	0.0037695	10.9384	0.00387973	8.40875			0.00376744	9.19115	0.00377156	4.9997	0.0044945	14.1593			0.00377362	7.26391	0.00376847	11.638	0.00340688	4.64597			0.00377156	5.47714
0.00461978	16.4399	0.00393559	10.0867	0.00370394	9.45473			0.00377542	7.31996	0.00380316	8.43223	0.00384586	5.08841			0.00377362	3.27884	0.0037713	8.67022	0.00369965	4.82063			0.00377105	8.43032	0.00377388	10.9548	0.00388424	8.42485			0.00377105	9.20438	0.00377517	5.00833	0.00449971	14.183			0.00377748	7.2758	0.00377259	11.6545	0.00341084	4.65758			0.00377568	5.48958
0.00462482	16.4587	0.00393962	10.1021	0.00370799	9.46953			0.00377929	7.33252	0.00380706	8.44613	0.0038498	5.10001			0.003778	3.28747	0.00377517	8.68345	0.00370394	4.83273			0.00377517	8.44478	0.00377826	10.9714	0.00388848	8.44182			0.00377465	9.21817	0.00377877	5.01685	0.00450461	14.2041			0.00378135	7.28959	0.00377671	11.6716	0.00341479	4.67058			0.00377929	5.50348
0.00462986	16.4804	0.00394392	10.1169	0.00371203	9.48491			0.00378315	7.34496	0.00381095	8.46194	0.00385373	5.11161			0.00378212	3.29666	0.00377903	8.69735	0.00370823	4.84407			0.00377903	8.45925	0.00378263	10.9885	0.00389272	8.45568			0.00377851	9.23207	0.00378263	5.02806	0.00450952	14.2269			0.00378521	7.30214	0.00378057	11.6881	0.00341851	4.68219			0.00378315	5.51402
0.0046349	16.4992	0.00394821	10.1318	0.00371582	9.4996			0.00378727	7.35752	0.00381484	8.4764	0.00385767	5.12177			0.0037865	3.30653	0.00378289	8.71046	0.00371277	4.85695			0.00378289	8.47315	0.00378675	11.0056	0.00389696	8.47265			0.00378238	9.24519	0.00378675	5.03725	0.00451411	14.248			0.00378907	7.3147	0.00378444	11.7039	0.00342224	4.69311			0.00378701	5.5259
0.00463962	16.5203	0.00395251	10.1472	0.00371986	9.51441			0.00379113	7.37142	0.00381873	8.48963	0.00386186	5.13416			0.00379062	3.31639	0.00378675	8.72627	0.00371706	4.86829			0.00378701	8.48761	0.00379088	11.0215	0.00390094	8.48513			0.00378675	9.25976	0.00379088	5.04981	0.00451902	14.2666			0.00379294	7.32658	0.00378804	11.719	0.00342573	4.70402			0.00379088	5.53778
0.00464466	16.5404	0.00395681	10.1633	0.00372365	9.5291			0.00379525	7.38386	0.00382236	8.50218	0.0038658	5.14655			0.003795	3.32368	0.00379088	8.74017	0.0037211	4.88039			0.00379088	8.50151	0.00379474	11.036	0.00390491	8.49973			0.00379113	9.27758	0.00379525	5.06102	0.00452362	14.287			0.00379706	7.34037	0.00379165	11.7336	0.00342922	4.71563			0.00379474	5.5509
0.0046497	16.5593	0.00396083	10.1781	0.00372744	9.54459			0.00379912	7.39709	0.00382599	8.51664	0.00386974	5.15736			0.00379912	3.33287	0.00379474	8.7553	0.00372513	4.89031			0.003795	8.5153	0.0037986	11.0505	0.00390889	8.51296			0.00379551	9.29339	0.00379963	5.07425	0.00452852	14.3072			0.00380118	7.35494	0.00379551	11.7487	0.00343271	4.72457			0.0037986	5.56278
0.00465442	16.5775	0.00396459	10.1917	0.00373123	9.55996			0.00380324	7.41088	0.00382988	8.5311	0.00387393	5.16831			0.00380298	3.34083	0.00379886	8.7692	0.00372892	4.89933			0.00379912	8.52987	0.00380272	11.0669	0.00391313	8.52768			0.00379989	9.30919	0.00380401	5.08613	0.00453343	14.3292			0.00380555	7.37075	0.00379912	11.7632	0.0034362	4.73548			0.00380272	5.57534
0.00465883	16.5971	0.00396835	10.2058	0.00373502	9.57272			0.0038071	7.42276	0.00383404	8.545	0.00387787	5.17991			0.00380684	3.34879	0.00380272	8.78434	0.0037327	4.90847			0.00380298	8.54568	0.00380659	11.0815	0.0039171	8.54228			0.00380427	9.325	0.00380865	5.09992	0.00453803	14.3486			0.00380993	7.38453	0.00380324	11.7797	0.00343969	4.745			0.00380659	5.58857
0.00466355	16.6166	0.00397211	10.2187	0.00373855	9.58741			0.00381096	7.43532	0.00383819	8.56081	0.0038818	5.19151			0.00381071	3.35664	0.00380684	8.79757	0.00373623	4.91607			0.0038071	8.55946	0.00381071	11.0973	0.00392134	8.55851			0.00380839	9.34215	0.00381277	5.11247	0.00454293	14.3697			0.00381431	7.39844	0.00380736	11.7968	0.00344318	4.75661			0.00381071	5.59978
0.00466827	16.6333	0.00397614	10.2335	0.00374234	9.60085			0.00381457	7.4472	0.00384234	8.57662	0.00388574	5.20245			0.00381483	3.3665	0.00381045	8.81203	0.00374027	4.92135			0.00381096	8.57269	0.00381483	11.1131	0.00392558	8.57174			0.00381251	9.35594	0.00381663	5.12368	0.00454784	14.3899			0.00381817	7.41222	0.00381174	11.8147	0.0034469	4.76752			0.00381457	5.61289
0.004673	16.6522	0.00398043	10.2471	0.00374638	9.61554			0.00381817	7.45841	0.00384675	8.59444	0.00388968	5.21168			0.00381895	3.37446	0.00381431	8.82526	0.00374405	4.92586			0.00381483	8.58525	0.00381895	11.1283	0.00392956	8.58709			0.00381663	9.37309	0.00382075	5.13355	0.00455244	14.4119			0.00382229	7.42747	0.00381611	11.8338	0.00345039	4.77786			0.00381843	5.62612
0.00467741	16.6718	0.00398473	10.2632	0.00375017	9.63024			0.00382204	7.47164	0.00385116	8.61092	0.00389335	5.22487			0.00382281	3.38298	0.00381792	8.83904	0.00374809	4.93037			0.00381869	8.60038	0.00382281	11.1435	0.00393354	8.60106			0.00382049	9.38632	0.00382461	5.14409	0.00455703	14.4279			0.00382616	7.43924	0.00382049	11.8529	0.00345412	4.78947			0.00382229	5.63733
0.00468181	16.6885	0.0039893	10.2779	0.00375447	9.64766			0.00382616	7.48408	0.00385557	8.62874	0.00389728	5.23344			0.00382667	3.39161	0.00382178	8.85294	0.00375187	4.93501			0.00382229	8.61428	0.00382667	11.1586	0.00393725	8.61504			0.0038241	9.40213	0.00382848	5.15462	0.00456133	14.4473			0.00383002	7.45247	0.00382487	11.8707	0.00345761	4.79829			0.0038259	5.65045
0.00468654	16.7067	0.00399386	10.2947	0.00375851	9.66315			0.00383028	7.49798	0.00385972	8.64388	0.00390096	5.24425			0.00383054	3.40013	0.0038259	8.8674	0.00375591	4.93797			0.00382616	8.62672	0.00383054	11.1731	0.00394122	8.62827			0.00382796	9.41535	0.00383234	5.16583	0.00456562	14.4676			0.00383363	7.4657	0.00382899	11.8885	0.0034611	4.8099			0.00382976	5.66166
0.00469095	16.7234	0.00399843	10.3126	0.0037628	9.67989			0.00383466	7.51177	0.00386387	8.65901	0.00390489	5.25585			0.00383466	3.40809	0.00383002	8.88187	0.00375969	4.94106			0.00382976	8.63995	0.0038344	11.1877	0.00394493	8.64212			0.00383208	9.42914	0.00383646	5.17704	0.00457022	14.4845			0.00383749	7.47814	0.00383285	11.905	0.00346459	4.81942			0.00383363	5.67354
0.00469599	16.7437	0.00400326	10.3301	0.0037671	9.69664			0.00383903	7.52701	0.00386776	8.67426	0.00390935	5.26679			0.00383852	3.41594	0.00383414	8.89846	0.00376322	4.94712			0.00383388	8.65509	0.003838	11.2015	0.00394891	8.6546			0.00383594	9.44439	0.00384058	5.18758	0.00457451	14.5039			0.00384135	7.49069	0.00383672	11.9208	0.00346785	4.82975			0.00383749	5.68542
0.00470071	16.7639	0.00400755	10.3461	0.00377114	9.7127			0.00384341	7.54282	0.00387165	8.68737	0.00391381	5.27919			0.00384238	3.42457	0.00383852	8.91426	0.00376675	4.95162			0.00383775	8.66764	0.00384187	11.216	0.00395315	8.67008			0.00384006	9.45885	0.00384444	5.19823	0.00457911	14.5226			0.00384547	7.50325	0.00384058	11.9366	0.0034711	4.84136			0.00384187	5.69999
0.00470606	16.7842	0.00401212	10.3636	0.00377518	9.72807			0.00384779	7.55728	0.00387554	8.70194	0.00391827	5.29237			0.00384625	3.43186	0.00384315	8.93074	0.00377054	4.95549			0.00384187	8.68278	0.00384573	11.2298	0.00395739	8.68468			0.00384393	9.47398	0.00384831	5.21	0.00458401	14.5437			0.00384934	7.51771	0.00384444	11.9531	0.00347459	4.85019			0.00384625	5.71311
0.00471141	16.8044	0.00401615	10.3796	0.00377923	9.74288			0.00385217	7.57185	0.00387969	8.71842	0.003923	5.30634			0.00385011	3.44038	0.00384753	8.94789	0.00377432	4.96296			0.00384599	8.69802	0.00384959	11.245	0.0039619	8.7009			0.00384779	9.48856	0.00385217	5.21998	0.00458922	14.5648			0.00385346	7.53027	0.00384805	11.9677	0.00347808	4.8618			0.00385062	5.72824
0.00471645	16.8269	0.00402017	10.3926	0.00378301	9.75894			0.00385629	7.58564	0.00388385	8.73356	0.0039272	5.31953			0.00385423	3.44957	0.00385165	8.96303	0.00377811	4.97133			0.00385037	8.71248	0.00385371	11.2609	0.00396614	8.7155			0.00385165	9.50167	0.00385603	5.23186	0.00459413	14.585			0.00385732	7.54282	0.00385217	11.9841	0.00348181	4.87201			0.00385474	5.74214
0.00472149	16.8456	0.00402393	10.4067	0.00378706	9.77363			0.00386015	7.59954	0.003888	8.74869	0.00393139	5.33113			0.00385835	3.4582	0.00385552	8.97682	0.00378214	4.98112			0.00385449	8.72762	0.00385783	11.276	0.00397064	8.73322			0.00385552	9.51748	0.00385989	5.2424	0.00459903	14.607			0.00386118	7.55661	0.00385629	12.002	0.00348576	4.88641			0.00385912	5.75593
0.00472684	16.8673	0.00402769	10.4203	0.00379085	9.78775			0.00386401	7.61199	0.00389215	8.76259	0.00393533	5.34431			0.00386247	3.46739	0.00385938	8.99072	0.00378643	4.99336			0.00385886	8.74275	0.00386221	11.2938	0.00397488	8.74857			0.00385938	9.53138	0.0038635	5.25226	0.00460424	14.6298			0.00386504	7.56984	0.00386041	12.0184	0.00348972	4.89732			0.00386324	5.77051
0.00473157	16.8875	0.00403172	10.4344	0.00379489	9.80381			0.00386762	7.62196	0.00389604	8.7784	0.00393953	5.35433			0.00386685	3.4786	0.00386324	9.00652	0.00379047	5.00688			0.00386298	8.7599	0.00386659	11.3115	0.00397912	8.7648			0.00386324	9.54517	0.00386736	5.26213	0.00460915	14.6518			0.00386891	7.58239	0.00386453	12.0362	0.00349368	4.90963			0.0038671	5.78306
0.00473661	16.9086	0.00403575	10.4486	0.00379893	9.81919			0.00387123	7.63441	0.00390019	8.7942	0.00394346	5.36686			0.00387123	3.48723	0.0038671	9.02042	0.00379476	5.02131			0.0038671	8.77447	0.00387097	11.3268	0.00398336	8.7794			0.0038671	9.56041	0.00387123	5.27334	0.00461436	14.6745			0.00387251	7.59551	0.00386865	12.0521	0.00349763	4.92321			0.00387097	5.7955
0.00474133	16.928	0.00403978	10.4634	0.00380297	9.83593			0.00387509	7.64764	0.00390382	8.8081	0.00394766	5.37767			0.00387535	3.4971	0.00387123	9.03488	0.00379904	5.03496			0.00387123	8.78893	0.00387509	11.3439	0.00398734	8.79624			0.00387123	9.57487	0.00387535	5.2832	0.00461927	14.694			0.00387638	7.60874	0.00387251	12.0679	0.00350135	4.93621			0.00387483	5.80671
0.00474668	16.9462	0.0040438	10.4775	0.00380676	9.85005			0.00387895	7.66086	0.00390771	8.82189	0.0039516	5.38927			0.00387921	3.50629	0.00387509	9.05069	0.00380308	5.04707			0.00387535	8.80407	0.00387921	11.3604	0.00399158	8.81022			0.00387535	9.59068	0.00387947	5.29576	0.00462386	14.7151			0.0038805	7.62062	0.00387612	12.0837	0.00350484	4.94643			0.00387869	5.81994
0.00475172	16.9686	0.00404783	10.493	0.0038103	9.86338			0.00388307	7.67398	0.00391134	8.83646	0.00395579	5.40008			0.00388307	3.51492	0.00387895	9.06325	0.00380686	5.05995			0.00387921	8.81864	0.00388307	11.3756	0.00399556	8.8257			0.00387947	9.60649	0.00388359	5.30764	0.00462846	14.7345			0.00388462	7.63575	0.00387972	12.0988	0.00350833	4.95676			0.00388256	5.83115
0.00475707	16.9881	0.00405186	10.5072	0.00381409	9.87887			0.00388694	7.68653	0.00391498	8.84958	0.00395973	5.41103			0.00388694	3.52344	0.00388281	9.07771	0.0038104	5.06987			0.00388307	8.8312	0.00388694	11.3907	0.00399953	8.83892			0.00388384	9.62106	0.00388822	5.3202	0.00463337	14.7556			0.003889	7.65089	0.00388359	12.114	0.00351183	4.96628			0.00388642	5.84438
0.00476211	17.0104	0.00405589	10.5207	0.00381762	9.89151			0.0038908	7.69909	0.00391887	8.86483	0.00396393	5.42421			0.0038908	3.53208	0.00388668	9.09228	0.00381418	5.07966			0.00388719	8.84566	0.0038908	11.4053	0.00400377	8.85278			0.00388797	9.63821	0.0038926	5.33264	0.00463797	14.7767			0.00389312	7.66411	0.00388719	12.1299	0.00351532	4.9772			0.00389054	5.85682
0.00476715	17.0315	0.00405991	10.5356	0.00382116	9.90427			0.00389466	7.71221	0.00392276	8.87861	0.00396786	5.43502			0.00389466	3.53992	0.00389054	9.10607	0.00381822	5.09409			0.00389131	8.86079	0.00389466	11.4197	0.00400775	8.86675			0.00389209	9.65402	0.00389672	5.34519	0.00464287	14.7952			0.00389775	7.67992	0.00389131	12.1443	0.00351881	4.98881			0.00389466	5.86938
0.00477187	17.0489	0.00406394	10.549	0.0038247	9.91896			0.00389852	7.72476	0.00392691	8.89442	0.0039718	5.44741			0.00389878	3.54855	0.0038944	9.12064	0.00382225	5.10387			0.00389518	8.87469	0.00389878	11.4349	0.00401172	8.88148			0.00389595	9.66848	0.00390084	5.35641	0.00464747	14.8172			0.00390187	7.69449	0.00389569	12.1635	0.00352253	4.99902			0.00389904	5.88451
0.00477628	17.0692	0.00406797	10.5651	0.00382823	9.93172			0.00390239	7.73732	0.00393106	8.90832	0.00397573	5.45757			0.00390264	3.55775	0.00389827	9.13443	0.00382654	5.11753			0.00389904	8.88781	0.00390264	11.4501	0.0040157	8.89758			0.00389981	9.68372	0.0039047	5.36762	0.00465207	14.8359			0.00390599	7.71097	0.00390007	12.1826	0.00352625	5.01272			0.00390316	5.89774
0.00478101	17.0873	0.00407227	10.5799	0.00383202	9.94652			0.00390625	7.74987	0.00393521	8.92547	0.00397941	5.46759			0.00390676	3.56503	0.00390213	9.14833	0.00383058	5.12886			0.0039029	8.90305	0.00390676	11.4666	0.00401968	8.91156			0.00390393	9.69751	0.00390857	5.38017	0.00465667	14.8552			0.00391011	7.72476	0.00390445	12.2004	0.00352998	5.02294			0.00390702	5.9103
0.00478541	17.1041	0.00407656	10.5954	0.00383606	9.96121			0.00391037	7.76231	0.00393962	8.94195	0.00398308	5.47695			0.00391089	3.5749	0.00390574	9.16212	0.00383461	5.14033			0.00390651	8.91684	0.00391063	11.4804	0.00402365	8.92765			0.00390805	9.71265	0.00391243	5.39071	0.00466096	14.8746			0.00391398	7.73732	0.00390857	12.2196	0.0035337	5.03524			0.00391089	5.92408
0.00478982	17.1229	0.00408086	10.6109	0.00384011	9.97659			0.00391423	7.77689	0.00394403	8.9591	0.00398702	5.48697			0.00391475	3.58342	0.0039096	9.17669	0.0038384	5.15166			0.00391037	8.9294	0.00391449	11.4962	0.00402736	8.93801			0.00391192	9.72856	0.00391629	5.40192	0.00466556	14.8933			0.00391784	7.74987	0.00391269	12.2373	0.00353719	5.04616			0.00391475	5.93597
0.00479455	17.1411	0.00408542	10.6282	0.0038444	9.99402			0.00391835	7.78877	0.00394844	8.97558	0.00399069	5.49857			0.00391861	3.59339	0.00391372	9.18981	0.00384193	5.16068			0.00391423	8.94195	0.00391835	11.5107	0.00403134	8.95336			0.00391604	9.7437	0.00392016	5.41044	0.00466985	14.9101			0.0039217	7.76299	0.00391681	12.2537	0.00354068	5.05707			0.00391835	5.94785
0.00479927	17.1592	0.00408972	10.6437	0.0038487	10.0108			0.00392273	7.80458	0.00395259	8.99397	0.00399489	5.50872			0.00392247	3.5999	0.00391784	9.20696	0.00384571	5.17292			0.00391784	8.95574	0.00392196	11.5252	0.00403505	8.96659			0.00392016	9.7595	0.00392428	5.42367	0.00467445	14.9303			0.00392582	7.77689	0.00392067	12.269	0.00354394	5.06729			0.00392247	5.96108
0.00480462	17.1788	0.00409402	10.6598	0.00385299	10.0275			0.00392685	7.81769	0.00395674	9.00787	0.00399909	5.52111			0.00392634	3.60987	0.00392222	9.22276	0.00384924	5.1827			0.0039217	8.96762	0.00392556	11.5391	0.00403902	8.98057			0.00392428	9.77598	0.00392814	5.43488	0.00467905	14.949			0.00392994	7.79202	0.00392453	12.2867	0.00354743	5.0782			0.0039266	5.97419
0.00480966	17.2011	0.00409831	10.6759	0.00385703	10.0442			0.00393097	7.83159	0.00396063	9.023	0.00400355	5.53509			0.00392994	3.61705	0.0039266	9.23924	0.00385303	5.19327			0.00392556	8.98343	0.00392917	11.5522	0.004043	8.99455			0.00392814	9.78988	0.00393226	5.44474	0.00468364	14.9692			0.00393406	7.80458	0.00392866	12.3026	0.00355069	5.08784			0.00393072	5.98809
0.0048147	17.2207	0.00410234	10.6913	0.00386107	10.0617			0.00393509	7.84673	0.00396453	9.0369	0.00400801	5.54827			0.00393381	3.62568	0.00393123	9.2564	0.00385656	5.20241			0.00392969	8.99868	0.00393303	11.5675	0.00404724	9.00915			0.003932	9.80434	0.00393612	5.4573	0.00468855	14.9903			0.00393793	7.81904	0.00393278	12.3198	0.00355441	5.09875			0.00393509	6.00121
0.00482005	17.2416	0.0041069	10.7061	0.00386486	10.0765			0.00393921	7.85995	0.00396842	9.05136	0.00401247	5.56067			0.00393767	3.63297	0.00393561	9.27287	0.00386034	5.21375			0.00393406	9.01381	0.0039369	11.5813	0.00405175	9.02537			0.00393587	9.81813	0.00393999	5.46851	0.00469376	15.0123			0.00394179	7.83227	0.0039369	12.3375	0.0035579	5.11106			0.00393947	6.01713
0.00482509	17.2612	0.00411093	10.7222	0.00386865	10.0919			0.00394308	7.87318	0.00397257	9.0665	0.00401693	5.57464			0.00394153	3.64216	0.00393973	9.28935	0.00386413	5.22508			0.00393844	9.03029	0.00394076	11.5964	0.00405652	9.04434			0.00393947	9.83136	0.00394385	5.47904	0.00469928	15.0334			0.00394591	7.84673	0.00394076	12.3546	0.00356162	5.12197			0.00394359	6.03024
0.00483013	17.2835	0.00411523	10.739	0.0038727	10.1065			0.0039472	7.88563	0.00397646	9.08174	0.00402112	5.58783			0.0039454	3.65001	0.00394385	9.30393	0.00386816	5.23655			0.00394256	9.04408	0.00394514	11.6135	0.00406102	9.06056			0.00394333	9.84593	0.00394746	5.49025	0.00470449	15.0571			0.00394977	7.85995	0.00394488	12.3711	0.00356558	5.13358			0.00394771	6.04414
0.00483517	17.3046	0.00411952	10.7538	0.00387674	10.124			0.00395106	7.89885	0.00398035	9.09688	0.00402532	5.59864			0.00394952	3.66065	0.00394797	9.31973	0.0038722	5.24711			0.00394694	9.06055	0.00394926	11.63	0.00406553	9.07816			0.0039472	9.85972	0.00395106	5.49956	0.0047097	15.0815			0.00395338	7.87251	0.00394874	12.3869	0.00356953	5.14728			0.00395158	6.05793
0.00484021	17.324	0.00412382	10.7698	0.00388103	10.1374			0.00395518	7.91331	0.0039845	9.11134	0.00402952	5.61024			0.00395389	3.67052	0.00395183	9.33419	0.00387649	5.25999			0.0039508	9.07513	0.00395364	11.6478	0.00406977	9.09288			0.0039508	9.87486	0.00395492	5.50875	0.00471461	15.1018			0.00395724	7.88439	0.00395261	12.4041	0.00357372	5.16016			0.00395544	6.07049
0.00484524	17.3443	0.00412785	10.7841	0.00388507	10.1548			0.0039593	7.92789	0.00398839	9.12658	0.00403346	5.62118			0.00395827	3.67904	0.0039557	9.34877	0.00388078	5.27287			0.00395492	9.09093	0.00395801	11.6643	0.00407375	9.10973			0.00395467	9.88943	0.00395853	5.52063	0.0047192	15.1237			0.0039611	7.89751	0.00395647	12.4193	0.00357745	5.17317			0.0039593	6.08439
0.00485028	17.3639	0.00413214	10.7995	0.00388912	10.1709			0.00396316	7.94033	0.00399203	9.14037	0.00403739	5.63278			0.00396265	3.69025	0.00395956	9.36255	0.00388506	5.28652			0.00395879	9.10416	0.00396239	11.6815	0.00407772	9.12296			0.00395879	9.90254	0.00396265	5.53117	0.00472411	15.1448			0.00396497	7.91141	0.00396033	12.4345	0.00358117	5.18478			0.00396316	6.09683
0.00485501	17.3841	0.00413617	10.815	0.00389291	10.1849			0.00396729	7.95356	0.00399592	9.15494	0.00404133	5.64359			0.00396677	3.70079	0.00396368	9.37713	0.00388935	5.29863			0.00396265	9.1193	0.00396651	11.698	0.0040817	9.13756			0.00396291	9.91902	0.00396677	5.54305	0.00472871	15.1635			0.00396883	7.92329	0.00396394	12.4509	0.00358466	5.19569			0.00396703	6.10804
0.00486004	17.403	0.00413993	10.8285	0.00389644	10.2004			0.00397115	7.96679	0.00399955	9.1694	0.00404526	5.65533			0.00397089	3.70875	0.0039678	9.39293	0.00389339	5.31074			0.00396677	9.13308	0.00397063	11.7144	0.00408567	9.15304			0.00396729	9.93494	0.00397089	5.55617	0.00473361	15.1855			0.00397295	7.93977	0.00396754	12.4654	0.00358792	5.2066			0.00397089	6.12127
0.00486477	17.4226	0.00414396	10.8433	0.00390023	10.2151			0.00397501	7.9799	0.00400344	9.18319	0.00404946	5.66693			0.00397501	3.71996	0.00397166	9.40807	0.00389717	5.3213			0.00397089	9.14766	0.0039745	11.729	0.00408991	9.16776			0.00397141	9.95198	0.00397527	5.56805	0.00473821	15.2066			0.00397733	7.95289	0.00397141	12.4819	0.00359141	5.21752			0.00397475	6.13506
0.00486981	17.4421	0.00414772	10.8562	0.00390402	10.2292			0.00397887	7.99246	0.00400733	9.19777	0.0040534	5.67695			0.00397887	3.7278	0.00397553	9.4213	0.00390096	5.33199			0.00397501	9.16414	0.00397862	11.7448	0.00409415	9.18161			0.00397578	9.96655	0.00397965	5.58061	0.00474312	15.2251			0.00398145	7.96746	0.00397553	12.499	0.0035949	5.22785			0.00397887	6.14627
0.00487453	17.4631	0.00415148	10.8704	0.00390756	10.2439			0.00398274	8.00569	0.00401122	9.21223	0.00405759	5.68855			0.00398274	3.73711	0.00397913	9.43576	0.00390474	5.3441			0.00397913	9.17927	0.00398274	11.7606	0.00409813	9.19784			0.00398016	9.98438	0.00398402	5.59574	0.00474802	15.2471			0.00398583	7.98327	0.00397965	12.5155	0.00359839	5.23807			0.00398274	6.16017
0.00487894	17.4798	0.00415524	10.8833	0.00391135	10.258			0.0039866	8.01824	0.00401563	9.2268	0.00406127	5.70108			0.0039866	3.7463	0.00398299	9.45022	0.00390853	5.35312			0.00398325	9.1925	0.0039866	11.7758	0.00410237	9.21169			0.00398428	10.0015	0.0039884	5.60762	0.00475262	15.2664			0.00398995	7.99773	0.00398377	12.5327	0.00360188	5.24828			0.00398686	6.1734
0.00488366	17.4987	0.00415926	10.8994	0.00391539	10.2741			0.00399021	8.02934	0.00402004	9.24586	0.0040652	5.7111			0.00399072	3.75426	0.0039866	9.46277	0.00391231	5.36381			0.00398712	9.20763	0.00399072	11.7916	0.00410635	9.22717			0.0039884	10.0167	0.00399227	5.61816	0.00475722	15.286			0.00399407	8.0123	0.00398815	12.5518	0.00360537	5.26198			0.00399072	6.18651
0.00488838	17.5169	0.00416356	10.9135	0.00391918	10.2895			0.00399381	8.04257	0.00402445	9.26234	0.00406914	5.72191			0.00399484	3.7648	0.00399021	9.47533	0.00391609	5.37437			0.00399098	9.22153	0.00399458	11.8074	0.00411032	9.24401			0.00399227	10.0311	0.00399639	5.63004	0.00476151	15.3062			0.00399819	8.02676	0.00399252	12.5696	0.00360909	5.2722			0.00399458	6.19839
0.00489279	17.535	0.00416786	10.9296	0.00392322	10.3042			0.00399767	8.05512	0.00402886	9.27882	0.00407281	5.73206			0.0039987	3.77264	0.00399381	9.48923	0.00392013	5.38648			0.00399484	9.23599	0.0039987	11.824	0.0041143	9.25649			0.00399613	10.0457	0.00400025	5.6426	0.00476611	15.323			0.00400205	8.04055	0.0039969	12.588	0.00361281	5.28311			0.00399819	6.21162
0.0048972	17.5518	0.00417242	10.9457	0.00392726	10.3196			0.00400179	8.06835	0.00403301	9.29597	0.00407675	5.74287			0.00400282	3.78329	0.00399767	9.50302	0.00392391	5.39717			0.0039987	9.25045	0.00400282	11.8398	0.00411827	9.27122			0.00400025	10.0595	0.00400411	5.65246	0.0047704	15.3425			0.00400591	8.05445	0.00400102	12.6065	0.00361631	5.29472			0.00400205	6.22283
0.00490161	17.5685	0.00417699	10.9631	0.00393156	10.339			0.00400617	8.08147	0.00403717	9.31245	0.00408068	5.75526			0.00400695	3.79181	0.00400179	9.51882	0.00392795	5.4085			0.00400257	9.26234	0.00400669	11.8542	0.00412198	9.28519			0.00400411	10.0753	0.00400823	5.66502	0.004775	15.3619			0.00400978	8.06768	0.00400514	12.6237	0.0036198	5.30494			0.00400591	6.23662
0.00490633	17.5881	0.00418155	10.9798	0.00393585	10.3544			0.00401055	8.09727	0.00404106	9.32635	0.00408462	5.76542			0.00401081	3.80101	0.00400591	9.53272	0.00393173	5.41829			0.00400643	9.27624	0.00401055	11.8687	0.00412622	9.2998			0.00400798	10.0899	0.0040121	5.67556	0.00477929	15.3797			0.0040139	8.08147	0.00400926	12.6422	0.00362329	5.31515			0.00400978	6.24918
0.00491106	17.6063	0.00418612	10.9979	0.00394015	10.3712			0.00401493	8.11308	0.00404495	9.34215	0.00408882	5.77781			0.00401467	3.80896	0.00401029	9.54853	0.00393552	5.43117			0.00401029	9.29137	0.00401416	11.8833	0.00413046	9.31527			0.00401184	10.1043	0.00401622	5.68744	0.00478389	15.4016			0.00401776	8.09727	0.00401313	12.658	0.00362654	5.32549			0.0040139	6.2624
0.00491609	17.6258	0.00419041	11.0133	0.00394419	10.3885			0.00401931	8.12765	0.0040491	9.35594	0.00409328	5.7902			0.00401853	3.81681	0.00401441	9.56568	0.0039393	5.44251			0.00401441	9.30718	0.00401776	11.897	0.00413471	9.33062			0.00401596	10.1201	0.00402034	5.69999	0.00478879	15.4211			0.00402188	8.10915	0.00401725	12.6751	0.00363003	5.3357			0.00401828	6.27552
0.00492145	17.6481	0.00419444	11.0288	0.00394823	10.4047			0.00402343	8.14211	0.00405325	9.37186	0.00409774	5.80259			0.00402214	3.82612	0.00401853	9.58149	0.00394309	5.45088			0.00401853	9.31973	0.00402137	11.9116	0.00413921	9.34822			0.00401982	10.1359	0.00402446	5.71176	0.00479339	15.4413			0.00402575	8.12306	0.00402137	12.6923	0.00363329	5.34453			0.00402265	6.29077
0.00492649	17.6684	0.00419847	11.0436	0.00395227	10.4201			0.00402729	8.15601	0.0040574	9.38834	0.0041022	5.81736			0.004026	3.83464	0.00402265	9.59662	0.00394662	5.46144			0.00402291	9.33688	0.00402523	11.9268	0.00414372	9.36369			0.00402394	10.1498	0.00402832	5.72241	0.0047986	15.4616			0.00402961	8.13617	0.00402549	12.7094	0.00363701	5.34998			0.00402703	6.30523
0.00493184	17.6893	0.00420249	11.059	0.00395606	10.4368			0.00403141	8.1698	0.00406129	9.40347	0.0041064	5.82896			0.00402987	3.84259	0.00402678	9.6131	0.00395065	5.47214			0.00402729	9.35269	0.00402935	11.9426	0.00414822	9.38054			0.00402755	10.165	0.00403218	5.73486	0.00480351	15.4827			0.00403347	8.1494	0.00402961	12.7259	0.00364097	5.35277			0.00403115	6.32103
0.00493688	17.7103	0.00420652	11.0739	0.00395985	10.4496			0.00403527	8.18168	0.00406544	9.41928	0.00411059	5.84136			0.00403399	3.85179	0.00403115	9.62891	0.00395444	5.48502			0.00403141	9.3685	0.00403347	11.9565	0.00415246	9.39751			0.00403141	10.1789	0.00403605	5.74539	0.00480872	15.5064			0.00403733	8.16386	0.00403373	12.7443	0.00364516	5.35962			0.00403553	6.33493
0.00494192	17.7312	0.00421082	11.088	0.00396364	10.465			0.00403914	8.19558	0.00406933	9.43441	0.00411453	5.85375			0.00403811	3.86232	0.00403527	9.64483	0.00395873	5.49712			0.00403553	9.38498	0.00403759	11.9743	0.00415644	9.41211			0.00403527	10.1933	0.00403965	5.75593	0.00481393	15.5275			0.0040412	8.17574	0.00403733	12.7582	0.00364911	5.36508			0.00403939	6.34805
0.00494695	17.7508	0.00421512	11.1034	0.00396743	10.4797			0.004043	8.2087	0.00407348	9.44831	0.00411846	5.8639			0.00404223	3.87096	0.00403939	9.65996	0.00396276	5.50846			0.00403939	9.40011	0.00404171	11.9901	0.00416041	9.42834			0.00403914	10.2085	0.00404351	5.76591	0.00481884	15.5519			0.0040448	8.19032	0.00404094	12.7747	0.00365284	5.37123			0.00404326	6.36195
0.00495199	17.7718	0.00421914	11.1195	0.00397122	10.4964			0.00404712	8.22193	0.00407738	9.46345	0.00412266	5.87708			0.00404661	3.88149	0.00404377	9.67711	0.0039668	5.52211			0.00404326	9.41334	0.00404609	12.0072	0.00416439	9.44294			0.004043	10.2217	0.00404712	5.77779	0.00482405	15.5723			0.00404841	8.20153	0.00404454	12.7898	0.00365656	5.37866			0.00404712	6.37507
0.00495703	17.7913	0.00422344	11.135	0.00397526	10.5105			0.00405098	8.23572	0.00408101	9.47925	0.0041266	5.88869			0.00405073	3.8927	0.00404789	9.69224	0.00397109	5.53268			0.00404712	9.42724	0.00405021	12.025	0.00416837	9.45691			0.00404686	10.2362	0.00405098	5.78833	0.00482895	15.5934			0.00405227	8.21464	0.00404841	12.8056	0.00365982	5.38621			0.00405098	6.38762
0.00496207	17.8116	0.00422747	11.1492	0.00397905	10.5259			0.0040551	8.24894	0.00408464	9.49181	0.0041308	5.90108			0.0040551	3.9019	0.00405201	9.70872	0.00397537	5.54787			0.00405098	9.44035	0.00405459	12.0402	0.00417234	9.47164			0.00405098	10.2514	0.0040551	5.80021	0.00483386	15.6152			0.00405639	8.22854	0.00405201	12.8214	0.00366331	5.39306			0.0040551	6.40085
0.00496711	17.8339	0.00423149	11.1653	0.00398284	10.5413			0.00405897	8.26285	0.00408853	9.50504	0.00413499	5.91347			0.00405922	3.91176	0.00405588	9.7233	0.00397941	5.55921			0.0040551	9.45493	0.00405871	12.0586	0.00417605	9.48549			0.0040551	10.2692	0.00405922	5.81333	0.00483846	15.638			0.00406051	8.24166	0.00405562	12.8367	0.0036668	5.40258			0.00405922	6.41396
0.00497246	17.8548	0.00423552	11.1794	0.00398663	10.5561			0.00406309	8.27596	0.00409216	9.52084	0.00413919	5.92587			0.00406309	3.92039	0.00405974	9.73977	0.00398319	5.56913			0.00405897	9.47073	0.00406283	12.0745	0.00418003	9.49872			0.00405948	10.2837	0.0040636	5.82588	0.00484306	15.6576			0.00406463	8.2569	0.00405922	12.8518	0.00367052	5.41488			0.00406334	6.42787
0.0049775	17.8758	0.00423955	11.1937	0.00399042	10.5715			0.00406695	8.28852	0.00409605	9.53396	0.00414313	5.93747			0.00406721	3.93026	0.0040636	9.75289	0.00398698	5.58124			0.00406309	9.48519	0.00406669	12.089	0.00418427	9.51557			0.0040636	10.3008	0.00406772	5.83844	0.00484796	15.6761			0.00406901	8.27338	0.00406309	12.8663	0.00367425	5.42928			0.00406747	6.44233
0.00498254	17.8954	0.00424331	11.2078	0.00399395	10.5863			0.00407081	8.30174	0.00410021	9.54988	0.00414733	5.94841			0.00407107	3.93889	0.00406747	9.76679	0.00399076	5.59102			0.00406695	9.49909	0.00407081	12.1048	0.00418851	9.53104			0.00406798	10.3187	0.0040721	5.85223	0.00485256	15.6989			0.00407339	8.28919	0.00406695	12.8827	0.00367774	5.44216			0.00407133	6.45555
0.00498758	17.9156	0.00424734	11.2214	0.00399749	10.5989			0.00407442	8.31553	0.00410436	9.56568	0.00415126	5.96001			0.00407493	3.94943	0.00407107	9.78125	0.00399455	5.60313			0.00407107	9.51423	0.00407468	12.1212	0.00419249	9.54577			0.00407236	10.3338	0.00407648	5.86411	0.00485716	15.7166			0.00407777	8.30365	0.00407107	12.9006	0.00368123	5.45377			0.00407519	6.46811
0.00499198	17.9345	0.00425136	11.2368	0.00400128	10.615			0.00407828	8.32741	0.00410877	9.58149	0.0041552	5.97082			0.0040788	3.95727	0.00407493	9.79515	0.00399833	5.61305			0.00407493	9.52869	0.0040788	12.1358	0.00419673	9.56112			0.00407622	10.3489	0.0040806	5.87667	0.00486176	15.7377			0.00408189	8.3189	0.00407545	12.9184	0.00368495	5.46817			0.00407905	6.47999
0.00499639	17.9527	0.00425539	11.2516	0.00400507	10.6291			0.00408214	8.34132	0.00411292	9.59864	0.00415913	5.98177			0.00408292	3.96523	0.00407854	9.80827	0.00400237	5.62593			0.0040788	9.54393	0.00408266	12.1523	0.0042007	9.5751			0.00408008	10.3647	0.00408446	5.88978	0.00486635	15.7579			0.00408575	8.33336	0.00407983	12.9376	0.00368867	5.47978			0.00408292	6.49513
0.0050008	17.9708	0.00425996	11.2677	0.00400911	10.6438			0.00408601	8.35376	0.00411733	9.61512	0.00416281	5.99337			0.00408678	3.97443	0.0040824	9.8215	0.00400615	5.63649			0.00408266	9.55772	0.00408652	12.1661	0.00420494	9.59119			0.00408395	10.3786	0.00408833	5.90043	0.00487095	15.7766			0.00408987	8.34782	0.0040842	12.9573	0.0036924	5.49209			0.00408678	6.50634
0.00500521	17.9869	0.00426425	11.2844	0.00401315	10.6605			0.00408987	8.36699	0.00412174	9.63227	0.00416674	6.00418			0.0040909	3.98496	0.00408626	9.83663	0.00401019	5.64783			0.00408626	9.57095	0.00409039	12.1812	0.00420865	9.60592			0.00408781	10.3944	0.00409245	5.9103	0.00487524	15.7951			0.00409373	8.36105	0.00408833	12.9751	0.00369635	5.50567			0.00409064	6.51945
0.00500962	18.0036	0.00426882	11.3018	0.00401745	10.6773			0.00409399	8.38077	0.00412589	9.64942	0.00417094	6.01512			0.00409476	3.99359	0.00409039	9.85176	0.00401397	5.65775			0.00409013	9.58474	0.00409425	12.1958	0.00421236	9.6184			0.00409167	10.4089	0.00409631	5.92341	0.00487954	15.8146			0.0040976	8.37427	0.00409245	12.9923	0.00369984	5.51937			0.00409451	6.53335
0.00501466	18.0232	0.00427338	11.3192	0.00402174	10.6947			0.00409837	8.39602	0.00413004	9.66455	0.00417487	6.02831			0.00409863	4.00346	0.00409476	9.86768	0.00401775	5.67217			0.00409373	9.59864	0.00409785	12.2103	0.00421607	9.63313			0.00409579	10.4228	0.00410017	5.93597	0.00488413	15.834			0.00410172	8.38873	0.00409657	13.0101	0.00370333	5.53098			0.00409837	6.54591
0.00501938	18.0428	0.00427795	11.3359	0.00402578	10.7128			0.00410275	8.41048	0.00413419	9.68103	0.00417934	6.0407			0.00410249	4.01007	0.00409914	9.88349	0.00402154	5.68351			0.0040976	9.61187	0.00410146	12.2248	0.00422005	9.64698			0.00409966	10.4386	0.00410429	5.94583	0.00488873	15.8517			0.00410584	8.4032	0.00410043	13.0266	0.00370659	5.5405			0.00410249	6.55902
0.00502442	18.0623	0.00428224	11.3533	0.00402983	10.7295			0.00410713	8.42629	0.00413808	9.69617	0.0041838	6.05533			0.0041061	4.01994	0.00410352	9.90131	0.00402532	5.69253			0.00410146	9.62566	0.00410532	12.2393	0.00422429	9.66245			0.00410378	10.4544	0.00410816	5.95973	0.00489364	15.8728			0.0041097	8.4171	0.00410455	13.045	0.00371008	5.55211			0.00410661	6.5736
0.00502977	18.084	0.00428654	11.3682	0.00403387	10.7456			0.00411125	8.44086	0.00414197	9.71074	0.00418826	6.06931			0.0041097	4.0279	0.00410764	9.91779	0.00402885	5.70244			0.00410558	9.64079	0.00410919	12.2531	0.0042288	9.6778			0.00410764	10.4683	0.00411202	5.97094	0.00489854	15.8939			0.00411382	8.43088	0.00410893	13.0621	0.00371357	5.56372			0.00411099	6.58806
0.00503481	18.1056	0.00429057	11.3843	0.00403766	10.7611			0.00411537	8.45465	0.00414612	9.72655	0.00419272	6.08249			0.00411356	4.03574	0.00411202	9.93427	0.00403264	5.71455			0.00410996	9.6566	0.00411305	12.2683	0.00423304	9.69477			0.00411176	10.4841	0.00411614	5.9835	0.00490345	15.9167			0.00411794	8.44478	0.00411305	13.0786	0.00371729	5.57533			0.00411537	6.60263
0.00504016	18.1259	0.00429459	11.3984	0.00404145	10.7758			0.00411923	8.46855	0.00415001	9.74235	0.00419691	6.09489			0.00411743	4.04438	0.00411614	9.9494	0.00403642	5.72511			0.00411434	9.67319	0.00411691	12.2848	0.00423781	9.71312			0.00411562	10.4999	0.00412	5.99336	0.00490866	15.9378			0.0041218	8.45857	0.00411717	13.0971	0.00372102	5.58903			0.00411949	6.61709
0.0050452	18.1475	0.00429835	11.4132	0.00404524	10.7912			0.00412309	8.48099	0.00415417	9.75625	0.00420085	6.10662			0.00412129	4.05424	0.00412	9.96588	0.00404046	5.7358			0.00411871	9.68899	0.00412129	12.3006	0.00424231	9.72997			0.00411923	10.5125	0.00412361	6.00457	0.00491387	15.9598			0.00412567	8.47382	0.00412129	13.1136	0.00372497	5.60273			0.00412361	6.63223
0.00505024	18.1684	0.00430265	11.4286	0.00404903	10.8073			0.00412696	8.49422	0.00415806	9.77206	0.00420452	6.11743			0.00412567	4.06343	0.00412386	9.97967	0.00404449	5.74791			0.00412283	9.70614	0.00412567	12.3178	0.00424682	9.74831			0.00412309	10.5276	0.00412721	6.01511	0.00491878	15.9835			0.00412927	8.4857	0.00412515	13.13	0.00372893	5.61434			0.00412747	6.6468
0.00505496	18.1866	0.00430668	11.4435	0.00405332	10.822			0.00413082	8.50745	0.00416195	9.78652	0.00420846	6.12745			0.00413005	4.07397	0.00412747	9.99357	0.00404878	5.75848			0.00412721	9.72195	0.0041303	12.3356	0.00425133	9.76666			0.00412696	10.5422	0.00413108	6.02565	0.00492368	16.0037			0.00413314	8.49882	0.00412876	13.1465	0.00373289	5.62931			0.00413159	6.65991
0.00505969	18.2055	0.00431097	11.4583	0.00405736	10.8381			0.00413468	8.51989	0.00416584	9.80233	0.00421239	6.13918			0.00413442	4.08395	0.00413133	10.0087	0.00405307	5.7729			0.00413133	9.73776	0.00413468	12.3533	0.00425557	9.78138			0.00413082	10.5567	0.00413494	6.03753	0.00492828	16.0248			0.00413674	8.51205	0.00413262	13.1643	0.00373661	5.64162			0.00413545	6.6718
0.00506441	18.2264	0.004315	11.4731	0.0040614	10.8555			0.00413854	8.53245	0.00416947	9.81623	0.00421607	6.15079			0.0041388	4.09516	0.00413494	10.024	0.00405736	5.78797			0.0041352	9.75289	0.0041388	12.3704	0.00425981	9.79748			0.00413494	10.5704	0.0041388	6.04941	0.00493288	16.0442			0.0041406	8.52583	0.00413648	13.1795	0.00374033	5.65462			0.00413932	6.68637
0.00506945	18.2439	0.0043193	11.4892	0.00406545	10.8716			0.00414266	8.54893	0.00417336	9.82934	0.00422	6.16239			0.00414292	4.1057	0.0041388	10.0371	0.0040614	5.80021			0.00413932	9.76746	0.00414292	12.3876	0.00426352	9.81071			0.00413906	10.5876	0.00414292	6.06062	0.00493778	16.0662			0.00414447	8.53839	0.00414035	13.1953	0.00374382	5.66751			0.00414318	6.69949
0.00507417	18.2634	0.00432333	11.5046	0.00406924	10.8876			0.00414679	8.56148	0.004177	9.84459	0.0042242	6.17254			0.00414704	4.11489	0.00414266	10.0496	0.00406543	5.81309			0.00414318	9.78058	0.00414679	12.4035	0.00426723	9.82681			0.00414318	10.6022	0.0041473	6.07508	0.00494269	16.0864			0.00414859	8.55229	0.00414421	13.2105	0.00374731	5.67982			0.0041473	6.71339
0.00507889	18.2823	0.00432735	11.5201	0.00407302	10.9024			0.00415091	8.57662	0.00418089	9.85905	0.0042284	6.18718			0.00415116	4.12408	0.00414653	10.0654	0.00406947	5.82442			0.00414704	9.79706	0.00415091	12.4193	0.0042712	9.84004			0.00414756	10.6206	0.00415194	6.08831	0.00494759	16.1077			0.00415271	8.56675	0.00414807	13.227	0.00375057	5.69073			0.00415142	6.72583
0.00508393	18.3026	0.00433111	11.5336	0.00407656	10.9178			0.00415503	8.58984	0.00418478	9.87295	0.0042326	6.19891			0.00415503	4.13271	0.00415065	10.0812	0.00407325	5.83499			0.00415116	9.81286	0.00415477	12.4338	0.00427518	9.85252			0.00415194	10.6384	0.00415631	6.10143	0.0049525	16.1304			0.00415683	8.58256	0.00415194	13.2442	0.00375406	5.70106			0.00415528	6.7404
0.00508897	18.3228	0.00433487	11.5472	0.00408035	10.9325			0.00415889	8.60363	0.00418867	9.88808	0.00423653	6.21051			0.00415889	4.14123	0.00415477	10.0958	0.00407704	5.84555			0.00415528	9.82676	0.00415889	12.4496	0.00427916	9.86874			0.00415631	10.6536	0.00416043	6.116	0.00495771	16.1515			0.00416121	8.59646	0.00415606	13.2619	0.00375755	5.71267			0.00415915	6.75352
0.00509369	18.3417	0.0043389	11.5606	0.00408389	10.9466			0.00416249	8.61619	0.00419282	9.90456	0.00424047	6.22449			0.00416275	4.14852	0.00415863	10.1109	0.00408082	5.85779			0.00415915	9.84123	0.00416301	12.4661	0.00428313	9.88409			0.00416018	10.6707	0.00416455	6.12856	0.00496231	16.1726			0.00416559	8.61226	0.00416018	13.2784	0.00376104	5.72556			0.00416301	6.76675
[truncated: 2,671 more rows]
[truncated: 10 more columns]
